# Supplementary material for: Structural Basis for EarP-Mediated Arginine Glycosylation of Translation Elongation Factor EF-P
Source: mBio. 2017 Sep 26;8(5):e01412-17. doi: 10.1128/mBio.01412-17 (PMC5615199; doi:10.1128/mBio.01412-17)
Supplement: DATA SET S1 [file mbo005173507sd1.xlsx]

## Sheet: Strains
Strain	Genotype	Purpose	Reference
E. coli DH5αλpir	F- λ- endA1 glnV44 thi-1 recA1 relA1 gyrA96 deoR nupG Φ80dlacZΔM15 Δ(lacZYA-argF) U169, hsdR17(rK- mK+)	Plasmid cloning	(8)
E. coli MG1655	K-12 F– λ– ilvG– rfb-50 rph-1	Protein overproduction	(9)
E. coli PcadBA::lacZ	MG1655 PcadBA::lacZ Δ(cadBA)	EarP activity meassurements	(10)
E. coli PcadBA::lacZ Δefp	MG1655 PcadBA::lacZ Δ(cadBA) Δefp	EarP activity meassurements	(10)
E. coli BL21(DE3)	fhuA2 [lon] ompT gal (λ DE3) [dcm] ∆hsdS λ DE3 = λ sBamHIo ∆EcoRI-B int::(lacI::PlacUV5::T7 gene1) i21 ∆nin5	Protein overproduction	(11)
E. coli LMG194	F- delta(lacIPOZY)X74 galE galK thi rpsL deltaphoA ara714	Protein overproduction	(12)
E. coli BTH101	F- cya-99 araD139 galE15 galK16 rpsL1 (Str r) hsdR2 mcrA1 mcrB1	Bacterial two-hybrid analysis	(13)

## Sheet: Plasmids
Plasmid	Features	Reference
Vector backbones
pBAD33	Cmr-cassette, p15A origin, araC coding sequence, ara operator	(1)
pBBR1-MCS2	Kanr-cassette, pBBR broad host range origin of replication, mob region for conjugative transfer	(2)
pET SUMO	Expression vector, Kanr cassette, PBR322 origin, SUMO coding sequence, lacI coding sequence, ROP coding sequence, IPTG inducible lac operator	Invitrogen
pACYC-DUET	Expression vector, Cmr cassette, p15A origin, lacI coding sequence, lac operator, IPTG inducible T7 promoter	Novagen
pUT18C	Derivative of high copy-number plasmid pUC19, AmpR cassette, T18 coding sequence (AA 225-399 of CyaA), MCS 5' of T18	Euromedex
pKT25	Derivative of low copy-number plasmid pSU40, KanR cassette, T25 coding sequence (AA 1-224 of CyaA), MCS 5' of T25	Euromedex
Plasmids used for protein overexpression
pET SUMO PP1858	P12+P13 C-terminal genetic fusion of efp from Pseudomonas putida to the SUMO-Tag	This study
pACYC-DUET His6-PP1857	P14+P15 N-terminal His6-Tag earP version from Pseudomonas putida in pACYCDUET	This study
EF-P and EarP wildtype encoding plasmids
pBAD33 PP1857-His6	P16+P17 C-terminal His6-Tag earP version from Pseudomonas putida in pBAD33	This study
pBBR1-MCS2 NP_SO_PP1858- His6	P18+P19/P20+P21 Overlap fragment of C-terminal His6-Tag efp from Pseudomonas putida under control of the Shewanella oneidensis native efp promoter in pBBR1-MCS2	This study
EarP mutant versions encoding plasmids
pBAD33 PP1857 D13A-His6	P4+P22/P3+P23 overlap fragment of C-terminal His6-Tag earP from Pseudomonas putida in pBAD33. Mutant version; Asp13 exchanged to Ala	This study
pBAD33 PP1857 D13N-His6	P4+P24/P3+P25 overlap fragment of C-terminal His6-Tag earP from Pseudomonas putida in pBAD33. Mutant version; Asp13 exchanged to Asn	This study
pBAD33 PP1857 D13E-His6	P4+P26/P3+P27 overlap fragment of C-terminal His6-Tag earP from Pseudomonas putida in pBAD33. Mutant version; Asp13 exchanged to Glu	This study
pBAD33 PP1857 D17A-His6	P4+P28/P3+P29 overlap fragment of C-terminal His6-Tag earP from Pseudomonas putida in pBAD33. Mutant version; Asp17 exchanged to Ala	This study
pBAD33 PP1857 D17N-His6	P4+P30/P3+P31 overlap fragment of C-terminal His6-Tag earP from Pseudomonas putida in pBAD33. Mutant version; Asp17 exchanged to Asn	This study
pBAD33 PP1857 D17E-His6	P4+P32/P3+P33 overlap fragment of C-terminal His6-Tag earP from Pseudomonas putida in pBAD33. Mutant version; Asp17 exchanged to Glu	This study
pBAD33 PP1857 F191A-His6	P4+P34/P3+P35 overlap fragment of C-terminal His6-Tag earP from Pseudomonas putida in pBAD33. Mutant version; Phe191 exchanged to Ala	This study
pBAD33 PP1857 Y193A-His6	P4+P36/P3+P37 overlap fragment of C-terminal His6-Tag earP from Pseudomonas putida in pBAD33. Mutant version; Tyr193 exchanged to Ala	This study
pBAD33 PP1857 F252A-His6	P4+P38/P3+P39 overlap fragment of C-terminal His6-Tag earP from Pseudomonas putida in pBAD33. Mutant version; Phe252 exchanged to Ala	This study
pBAD33 PP1857 Q255A-His6	P4+P40/P3+P41 overlap fragment of C-terminal His6-Tag earP from Pseudomonas putida in pBAD33. Mutant version; Gln255 exchanged to Ala	This study
pBAD33 PP1857 F258A-His6	P4+P42/P3+P43 overlap fragment of C-terminal His6-Tag earP from Pseudomonas putida in pBAD33. Mutant version; Phe258 exchanged to Ala	This study
pBAD33 PP1857 R271A-His6	P4+P44/P3+P45 overlap fragment of C-terminal His6-Tag earP from Pseudomonas putida in pBAD33. Mutant version; Arg271 exchanged to Ala	This study
pBAD33 PP1857 E273A-His6	P4+P46/P3+P47 overlap fragment of C-terminal His6-Tag earP from Pseudomonas putida in pBAD33. Mutant version; Glu273 exchanged to Ala	This study
pBAD33 PP1857 E273Q-His6	P4+P48/P3+P49 overlap fragment of C-terminal His6-Tag earP from Pseudomonas putida in pBAD33. Mutant version; Glu273 exchanged to Gln	This study
pBAD33 PP1857 E273D-His6	P4+P50/P3+P51 overlap fragment of C-terminal His6-Tag earP from Pseudomonas putida in pBAD33. Mutant version; Glu273 exchanged to Asp	This study
pBAD33 PP1857 D274A-His6	P4+P52/P3+P53 overlap fragment of C-terminal His6-Tag earP from Pseudomonas putida in pBAD33. Mutant version; Asp274 exchanged to Ala	This study
pBAD33 PP1857 S275A-His6	P4+P54/P3+P55 overlap fragment of C-terminal His6-Tag earP from Pseudomonas putida in pBAD33. Mutant version; Ser275 exchanged to Ala	This study
pBAD33 PP1857 R278A-His6	P4+P56/P3+P57 overlap fragment of C-terminal His6-Tag earP from Pseudomonas putida in pBAD33. Mutant version; Arg278 exchanged to Ala	This study
pBAD33 PP1857 Y291A-His6	P4+P58/P3+P59 overlap fragment of C-terminal His6-Tag earP from Pseudomonas putida in pBAD33. Mutant version; Tyr291 exchanged to Ala	This study
Plasmids used for overexpression of truncated EF-P variants
pET SUMO PP1858 1-65	P60+P61 C-terminal genetic fusion of efp (1-195) from Pseudomonas putida to the SUMO-Tag	This study
pET SUMO PP1858 1-130	P62+P63 C-terminal genetic fusion of efp (1-390) from Pseudomonas putida to the SUMO-Tag	This study
Plasmids used for bacterial two-hybrid analysis
pUT18-zip	N-terminal genetic fusion of the leucine zipper from GCN4 to the T18 fragment of cya	Euromedex
pKT25-zip	C-terminal genetic fusion of the leucine zipper from GCN4 to the T25 fragment of cya	Euromedex
pUT18C-PP1858	P64+P65 fragment from pET-SUMO PP1858. C-terminal genetic fusion of efp from Pseudomonas putida to the T18 fragment of cya	This study
pKT25-PP1857	P66+P67 fragment from pBAD33 PP1857-His6. C-terminal genetic fusion of earP from Pseudomonas putida to the T25 fragment of cya	This study
pKT25-PP1857- D13A	P66+P67 fragment from pBAD33 PP1857 D13A-His6. C-terminal genetic fusion of earP from Pseudomonas putida to the T25 fragment of cya. Mutant version; Asp13 exchanged to Ala	This study
pKT25-PP1857- D17A	P66+P67 fragment from pBAD33 PP1857 D17A-His6. C-terminal genetic fusion of earP from Pseudomonas putida to the T25 fragment of cya. Mutant version; Asp17 exchanged to Ala	This study
pKT25-PP1857- F191A	P66+P67 fragment from pBAD33 PP1857 F191A-His6. C-terminal genetic fusion of earP from Pseudomonas putida to the T25 fragment of cya. Mutant version; Phe191 exchanged to Ala	This study
pKT25-PP1857- Y193A	P66+P67 fragment from pBAD33 PP1857 Y193A-His6. C-terminal genetic fusion of earP from Pseudomonas putida to the T25 fragment of cya. Mutant version; Tyr193 exchanged to Ala	This study
pKT25-PP1857- F252A	P66+P67 fragment from pBAD33 PP1857 F252A-His6. C-terminal genetic fusion of earP from Pseudomonas putida to the T25 fragment of cya. Mutant version; Phe252 exchanged to Ala	This study
pKT25-PP1857- Q255A	P66+P67 fragment from pBAD33 PP1857 Q255A-His6. C-terminal genetic fusion of earP from Pseudomonas putida to the T25 fragment of cya. Mutant version; Gln255 exchanged to Ala	This study
pKT25-PP1857- F258A	P66+P67 fragment from pBAD33 PP1857 F258A-His6. C-terminal genetic fusion of earP from Pseudomonas putida to the T25 fragment of cya. Mutant version; Phe258 exchanged to Ala	This study
pKT25-PP1857- R271A	P66+P67 fragment from pBAD33 PP1857 R271A-His6. C-terminal genetic fusion of earP from Pseudomonas putida to the T25 fragment of cya. Mutant version; Arg271 exchanged to Ala	This study
pKT25-PP1857- E273A	P66+P67 fragment from pBAD33 PP1857 E273A-His6. C-terminal genetic fusion of earP from Pseudomonas putida to the T25 fragment of cya. Mutant version; Glu273 exchanged to Ala	This study
pKT25-PP1857- D274A	P66+P67 fragment from pBAD33 PP1857 D274A-His6. C-terminal genetic fusion of earP from Pseudomonas putida to the T25 fragment of cya. Mutant version; Asp274 exchanged to Ala	This study
pKT25-PP1857- S275A	P66+P67 fragment from pBAD33 PP1857 S275A-His6. C-terminal genetic fusion of earP from Pseudomonas putida to the T25 fragment of cya. Mutant version; Ser275 exchanged to Ala	This study
pKT25-PP1857- R278A	P66+P67 fragment from pBAD33 PP1857 R278A-His6. C-terminal genetic fusion of earP from Pseudomonas putida to the T25 fragment of cya. Mutant version; Arg278 exchanged to Ala	This study
pKT25-PP1857- Y291A	P66+P67 fragment from pBAD33 PP1857 Y291A-His6. C-terminal genetic fusion of earP from Pseudomonas putida to the T25 fragment of cya. Mutant version; Tyr291 exchanged to Ala	This study

## Sheet: Primers
Identifier	Oligonucleotide	Sequence (5' - 3')	Restriction site
	Sequencing primers
P1	T7 Promoter	TAA TAC GAC TCA CTA TAG GG
P2	T7 Terminator	TAT GCT AGT TAT TGC TCA G
P3	Seq-33_fw	GGC GTC CAC ACT TTG CTA TGC	SacI
P4	pBAD-HisA-rev	CAG TTC CCT ACT CTC GCA TG	XbaI
P5	M13 (-21)uni	TGT AAA ACG ACG GCC AGT
P6	M13 (-29)rev	CAG GAA ACA GCT ATG ACC
P7	Sumo fw seq primer	AGA TTC TTG TAC GAC GGT ATT AG
P8	pUT18C_fw	CGG ATG TAC TGG AAA CGG TGC
P9	pUT18C_rev	CGG TGA AAA CCT CTG ACA CAT GC
P10	pKT25_fw	GCC ATT ATG CCG CAT CTG TCC A
P11	pKT25_rev	GCT GCA AGG CGA TTA AGT TGG G
	Cloning of wildtype EF-P and EarP
P12	PP1858_fw	ATG AAA ACT GGT AAA GAA CTG AAA CCC GGT AC
P13	PP1858_rev	TTA CTT CTTG GAGC GGCC TTTG AAG C
P14	earP(Ppu)-Fw	AGC CAG GAT CCG AAA GCC ACC TGG GAC ATC TTC TG	BamHI
P15	earP(Ppu)-Rev	GCA TTA TGC GGC CGC TCA TAG CGA ATT TCG GTA AAA GTG TAC	NotI
P16	SRBS-PP_1857-Fw	GCG ATG AGC TCA TCA TTA AAA ATA AAT AAT TAA GGA GGT ACA AAA TGA AAG CCA CCT GGG ACA TCT TC	SacI
P17	PP_1857-GS-His6-Rev	CGT CTA GAT TAG TGA TGG TGA TGG TGA TGC GAG CCT AGC GAA TTT CGG TAA AAG TGT ACT AG	XbaI
P18	NP_SO_fw	ACT AGT GGA TCC CAA CCT GGT ATT ACG G	BamHI
P19	NP_SO_rev	AGT TTT CAT TAC ACA ATT TCC TAT ATG TCG ATT TTC TAT
P20	MCS_PP1858_fw	AAT TGT GTA ATG AAA ACT GGT AAA GAA CTG AAA CCC GG
P21	MCS_PP1858_rev	GTA TCA CTC GAG TTA GTG ATG GTG ATG GTG ATG CGA GCC CTT CTT GGA GCG GCC TTT GAA GC	XhoI
	Single amino acid exchanges in PP_1857
P22	PP1857_D13A_s	TGC AGC GTC GTC GCA AAC TAC GGC GAT
P23	PP1857_D13A_as	ATC GCC GTA GTT TGC GAC GAC GCT GCA
P24	PP1857_D13N_s	TGC AGC GTC GTC AAT AAC TAC GGC GAT
P25	PP1857_D13N_as	ATC GCC GTA GTT ATT GAC GAC GCT GCA
P26	PP1857_D13E_s	GTA TCA TGC AGC GTC GTC GAG AAC TAC GGC GAT
P27	PP1857_D13E_as	ATC GCC GTA GTT CTC GAC GAC GCT GCA TGA TAC
P28	PP1857_D17A_s	GAC AAC TAC GGC GCA ATT GGC GTG ACT
P29	PP1857_D17A_as	AGT CAC GCC AAT TGC GCC GTA GTT GTC
P30	PP1857_D17N_s	GAC AAC TAC GGC AAT ATT GGC GTG ACT
P31	PP1857_D17N_as	AGT CAC GCC AAT ATT GCC GTA GTT GTC
P32	PP1857_D17E_s	GTA TCA GAC AAC TAC GGC GAG ATT GGC GTG ACT
P33	PP1857_D17E_as	AGT CAC GCC AAT CTC GCC GTA GTT GTC TGA TAC
P34	PP1857_F191A_s	CTG CTG ATT TCG CTG GCA GCC TAT GAA AAC CCA
P35	PP1857_F191A_as	TGG GTT TTC ATA GGC TGC CAG CGA AAT CAG CAG
P36	PP1857_Y193A_s	ATT TCG CTG TTT GCC GCA GAA AAC CCA CAG CTG
P37	PP1857_Y193A_as	CAG CTG TGG GTT TTC TGC GGC AAA CAG CGA AAT
P38	PP1857_F252A_as	CAG GTG CTG CCT GCT GTC AGC CAG GAC
P39	PP1857_F252A_as	GTC CTG GCT GAC AGC AGG CAG CAC CTG
P40	PP1857_Q255A_s	CTG CCT TTC GTC AGC GCA GAC GAC TTC GAC
P41	PP1857_Q255A_as	GTC GAA GTC GTC TGC GCT GAC GAA AGG CAG
P42	PP1857_F258A_s	GTC AGC CAG GAC GAC GCA GAC CGG CTG TTA TGG
P43	PP1857_F258A_as	CCA TAA CAG CCG GTC TGC GTC GTC CTG GCT GAC
P44	PP1857_R271A_s	GAT TTC AAT GCC GTG GCA GGC GAA GAC TCG TTC
P45	PP1857_R271A_as	GAA CGA GTC TTC GCC TGC CAC GGC ATT GAA ATC
P46	PP1857_E273A_s	AAT GCC GTG CGT GGC GCA GAC TCG TTC GTG CGT
P47	PP1857_E273A_as	ACG CAC GAA CGA GTC TGC GCC ACG CAC GGC ATT
P48	PP1857_E273Q_s	GCC GTG CGT GGC CAA GAC TCG TTC GTG
P49	PP1857_E273Q_as	CAC GAA CGA GTC TTG GCC ACG CAC GGC
P50	PP1857_E273D_s	GCC GTG CGT GGC GAT GAC TCG TTC GTG
P51	PP1857_E273D_as	CAC GAA CGA GTC ATC GCC ACG CAC GGC
P52	PP1857_D274A_s	GCC GTG CGT GGC GAA GCA TCG TTC GTG CGT GCG
P53	PP1857_D274A_as	CGC ACG CAC GAA CGA TGC TTC GCC ACG CAC GGC
P54	PP1857_S275A_s	GTG CGT GGC GAA GAC GCA TTC GTG CGT GCG CAG
P55	PP1857_S275A_as	CTG CGC ACG CAC GAA TGC GTC TTC GCC ACG CAC
P56	PP1857_R278A_s	GAA GAC TCG TTC GTG GCA GCG CAG TGG GCG GGG
P57	PP1857_R278A_as	CCC CGC CCA CTG CGC TGC CAC GAA CGA GTC TTC
P58	PP1857_Y291A_s	ATG CTG TGG CAC ATC GCA GTG CAG GAC GAG AAT
P59	PP1857_Y291A_as	ATT CTC GTC CTG CAC TGC GAT GTG CCA CAG CAT
	Genetic truncation of PP_1858
P60	PP1858_1-65_fw	CGA CGT GAT CCT GTG ATA GTA ATG ATA GTA ACT GTC GTT CAT C
P61	PP1858_1-65_rev	GAT GAA CGA CAG TTA CTA TCA TTA CTA TCA CAG GAT CAC GTC G
P62	PP1858_1-130_fw	CTG CCG ACC ACC TAA TAG TGA TAA TAG TGA TAC ACC GAG AAC
P63	PP1858_1-130_rev	GTT CTC GGT GTA TCA CTA TTA TCA CTA TTA GGT GGT CGG CAG
	Bacterial Two-Hybrid constructs
P64	B2H_PP1858_fw	GTA TCG CCC GGG ACT TCT TGG AGC GGC CTT TG	XbaI
P65	B2H_PP1858_rev	GTA TCG TCT AGA GAA AAC TGG TAA AGA ACT GAA ACC	XmaI
P66	B2H_PP1857_fw	GTA TCG TCT AGA GAA AGC CAC CTG GGA CAT CT	XbaI
P67	B2H_PP1857_rev	GTA TCA GGT ACC AAT AGC GAA TTT CGG TAA AAG TGT AC	KpnI
