# Supplementary material for: Structural Basis for EarP-Mediated Arginine Glycosylation of Translation Elongation Factor EF-P
Source: mBio. 2017 Sep 26;8(5):e01412-17. doi: 10.1128/mBio.01412-17 (PMC5615199; doi:10.1128/mBio.01412-17)
Supplement: DATA SET S2 [file mbo005173507sd2.xlsx]

## Sheet: Crystal_structure_statistics
Crystallographic data collection and refinement statistics.
	EarP+TDP-Rha
Wavelength	0.87
Resolution range	46.56 - 2.29 (2.37 - 2.29)
Space group	I 4
Unit cell	131.68 131.68 46.24 90 90 90
Total reflections	60874 (5812)
Unique reflections	17539 (1760)
Multiplicity	3.5 (3.3)
Completeness (%)	97.13 (98.49)
Mean I/sigma(I)	7.73 (1.87)
Wilson B-factor	29.64
R-merge	0.13 (0.59)
R-meas	0.15 (0.69)
R-pim	0.08 (0.36)
CC1/2	0.99 (0.68)
CC*	0.99 (0.90)
Reflections used in refinement	17538 (1760)
Reflections used for R-free	877 (88)
R-work	0.29 (0.35)
R-free	0.347 (0.40)
Number of non-hydrogen atoms	2520
macromolecules	2305
ligands	35
solvent	180
Protein residues	303
RMS(bonds)	0.007
RMS(angles)	0.97
Ramachandran favored (%)	91.9
Ramachandran allowed (%)	6.7
Ramachandran outliers (%)	1.4
Rotamer outliers (%)	2.31
Average B-factor	44.24
macromolecules	44.69
ligands	46.73
solvent	38.02

## Sheet: Twinning_test
Values for various twinning tests performed using Phenix
<I^2>/<I>^2 : 2.012 (untwinned: 2.0, perfect twin: 1.5)
<F>^2/<F^2> : 0.774 (untwinned: 0.785, perfect twin: 0.885)
<|E^2-1|> : 0.753 (untwinned: 0.736, perfect twin: 0.541)
<|L|> : 0.509 (untwinned: 0.500; perfect twin: 0.375)
<L^2> : 0.347 (untwinned: 0.333; perfect twin: 0.200)
