# Supplementary material for: Structural Basis for EarP-Mediated Arginine Glycosylation of Translation Elongation Factor EF-P
Source: mBio. 2017 Sep 26;8(5):e01412-17. doi: 10.1128/mBio.01412-17 (PMC5615199; doi:10.1128/mBio.01412-17)
Supplement: DATA SET S3 [file mbo005173507sd3.xlsx]

## Sheet: EarP_collect
Entry	Gene names (ORF )	Protein names	Organism ID	Phylum	Class	Order	Family	Organism	Identity	Sequence	Length	#identifier
A0A0F5K1S5	WM40_08420	Uncharacterized protein	28092	Proteobacteria	Beta	Burkholderiales	Burkholderiaceae	Burkholderia andropogonis	41.4	MCNVPDPASASAIRQITPATETSCALFCRVVDNFGDAGVCWRLARQLRREYGWRVRLYIDLPEVLRAFLPDAPAFAEGHGREALAQRESEASDTGMHGPAAALPRNPCEASALPTLATIDGVAILCWPGLGIDGAPRPDGVVWPDGADPGDIVIEAFACELPDAVLTAMAARATPPVWLNLEYLSAEDWVTDCHLMPSRHPRHGLEKTFFFPGLQPGTGGVLRERDLDADRRNFLDDPEAQTTFWRTLGLDRPATDQFVITLFAYENPTLDGLLHAWSNPWWHAKDTPGSAWHGITVLVPHGRITSQAAAFFQRDTLRIGETLQRGALTVRAIPFLSQPDYDRLLWLANLNFVRGEDSFVRAQWARRPFVWHIYPQEGAAHVPKLDAALTAYCTGAALS…	479	1
J2M923	PMI16_00292	PP_1857 family protein	1144319	Proteobacteria	Beta	Burkholderiales	Oxalobacteraceae	Herbaspirillum sp. CF444	45.5	MADSSLHEFIGPVRNGIREPSLAAANPLYHADQHDCGCKNAAYFLPSNIPNILEMHSTTSSQASHAISLALFCKVVDNYGDIGICWRLARQLQKEHGVIVTLWVDDLKSFRRICPEVATDSETQEIQGVIVRHWRDQEGIFRAADMPNIVIEFFACDIPPGYIKAMSECTPRPVWLNLEGLTAETWVEGCHTLPSPHPQLPLTKYFFFPGFNQRTGGLQVESDLAARREAFLADPRAAADFLAQFGVTEAGMDALKVSLFCYPQAPITALFSAWQASGHAVICLAPEGVGGDAVTDFLGQPSIAGAHATRGSLTVRVIPFVPQPDYDKLLWACDVNFVRGEDSFVRAQWAAKPFIWHIYPQDENLHHVKLKAFLHTCPAATESLTALALAWNGAAGDAI…	447	2
A0A0A8BZJ8	RO07_04100	Uncharacterized protein	93221	Proteobacteria	Beta	Burkholderiales	Burkholderiaceae	Pandoraea pulmonicola	50.4	MPATSPIAASTASTASTASAPRPLVPRCDLFCTVVDNFGDIGVCWRLARQLVREHGWSVRLWVDDLASFRYLRPDIDPTLARQRCDGVDVRRWEAEWRAAPDDAADANPGMAADDNAPGDIVIEAFACHIPDAYVTAMHARKLAGNPPVWINLEYLSAEDWVEDCHLMKSTHPQLGLVKTFFFPGFTERTGGLARERELLSRRDAFLASPALRDAWWQRTLGLPAAPTDALVVSLFAYENAALPALFAQWAASETPIVCLVPQGRIAPAAGAWFGREALAPGESASRGALTAYGLLFVPQAEFDTLLWACDVNFVRGEDSFVRAQWAAKPFVWHIYPQAENAHHIKLDAFLARYLGESRSTTATTTPDVEPPTHAAREALRTFWHLWNGYANTTPDWSA…	437	3
W0PD58	MIM_c13100	Uncharacterized protein	1247726	Proteobacteria	Beta	Burkholderiales	Alcaligenaceae	Advenella mimigardefordensis DPN7	42	MALENAPDIDIFCRVVDNYGDIGVCWRLARSLHREWPARVRLWVDDLAVFNRLAPQIRPDLDEQQLDGIQIIHWTDSPAPHTPAALVIEAFACDPPEQYIDAMPGHTRLWLNLEYLSAESWTAGFHGQPSPQRNGITKYFFFPGFSEQTGGLIAEAGLSERRRSWMHSSAKKKQFLQRLGLPQAQTYLEADTLFVSLFCYPSAPYRSLLHALRKSRKPVVLLVPQSVVPQLERDAITQLHGAVSIPDAGFDDEPVAATPDTTSASASGTKAVAATSERGANPDPAQEDAPQASPAPLPPVTLLRIPFLPQDEYDQLLWVCDLNFVRGEDSFVRAIWSRKPFLWQIYEQSEDIHLKKLQAWLALFPGHEETKAMMRSWNSPSRHAYFTNQLTALLNTPGQ…	435	4
V8FWR5	V757_10115	Uncharacterized protein	1414851	Proteobacteria	Beta	Burkholderiales	Alcaligenaceae	Pelistega sp. HM-7	39.3	MSTHQPSLSHENNPILEKDFYPFPIIDIFCRVIDNYGDIGVCWRLANNLYELVIRYQLGQLQVRENSVIAQVCRHLGSSTFIRTPIRLWVDDLHSFAKIAPNLNPSLNQQILANIHIHQWNTETIQQAVPTAIVIEAFATDLDDCYQAAMTGKTQYWFNLEYLSAEPWVEDFHAQPSIQKNKVPKYFFFPGFTDKTGGLLREPNLIKSLTAFEQNQSAQVDFLSTYVHPNAAHALVRKERLISLFCYPHAPVKALLTSIAQVGIPATILIPDGVATNTERILNTLSIHNKHILNTINIQRFNFIPQEQFDYLLAICDINFVRGEDSFVRAIWSGKPFIWHIYHQQEDAHLEKLNAWLSNRQQQCPEENSLISLDSLHQLWNQPGENLADLLTHILQPNM…	427	5
A0A0G4JBL6	LMG16407_00850	Uncharacterized protein	93218	Proteobacteria	Beta	Burkholderiales	Burkholderiaceae	Pandoraea apista	50.9	MSLPTAPSLASSTRPLVPRCDLFCTVVDNFGDIGVCWRLARQLVREHGWSVRLWVDDLASFRHLRPDIDPSLAQQRCDGVEVRRWDADFGPITDDNAPGDIVIEAFACNIPDACVQAMHVRKQAGRAPVWINLEYLSAEDWVDDCHRQKSLHPQLGLLKTFFFPGFTERTGGLIRERELFSRRDAFLASPELRDIWWQKTLGMPAAPTDALVVSLFAYENAALPALLAQWADSATPIVCLVPQGRIAPAVGAWFNRETLAPGESATRGGLTVYGLPFVPQTDFDALLWACDLNFVRGEDSFVRAQWAAKPFVWHIYPQDENAHHGKLDAFLGRYLADRQDGTSDRSAKSDTSDIPDTHDAPLSHGAREALRTFWHLWNGYASTPPDWPALAKALPELNR…	427	6
A1WLD7	Veis_2702	Uncharacterized protein	391735	Proteobacteria	Beta	Burkholderiales	Comamonadaceae	Verminephrobacter eiseniae (strain EF01-2)	41.5	MTARPIVPPALPALQWDLFCRVIDNLGDIGVCWRLAAQLAARGQRVRLWVSDASALRWMAPGGCPGVEVRAWQAPPPTPDEPAPQVLLEAFGCEIPPEFIAYSANRYRASGQRPVWINLEYLSAQRYVERNHRLPSPISSGPARGWTRWFFYPGFTPATGGLLREPELMQRRQAFDRMAWRKAFAAGDVGDVGDVGDVGGTGAGRRWMSLFCYEPPALAELLAQLRQRPTQLLVTPGRASAALQAALAQTQADRDGPQRPGHRLGRLAIANLQACPQPAFDEMLWACDLNAVRGEDSLVRALWAGQALVWQIYPQHDDAHHAKLQAFLDWLQAPLSLRQFHARWNGLSSAPLQWPDDDRLAEWSACIQAARARLLAQDDLLTQLLGFVASHLAEEGGHA…	426	7
I3CX16	GWL_24010	Uncharacterized protein	1175306	Proteobacteria	Beta	Burkholderiales	Oxalobacteraceae	Herbaspirillum sp. GW103	48.4	MSKSFISLHPPRGQAGIMRPASAFFCISMNSHPNPLRSLDLFCKVVDNYGDIGICWRLARQLAHEHGLAVRLWVDDLVSFRRIWPTVDTQAHAQELSGVTVLHWRGQDGQFTPDDVADIVIEFFGCEIPPGYVEAMAQRSPKPVWFNLEGLSAEAWVEGCHTLPSPHRALKLTKYFFFPGFNERTGGLSFEADLQARRQAFLAANEGPAFLARLGVTPEQAQACKVSLFCYDYAPIPELFAAWQASPAPITCLVPEGVGRAAIEAFFGTPMRAGRVATQGALTVRVLPFVPQTDYDNLLWSCDLNFVRGEDSFVRAQWAARPFIWNIYHQDKNLHHTKLNAFLNIYDPATPAVADLNRAWNGACPGEPDWHAIWQTLQTQLPALNGQAEQWVQKMLANG…	425	8
K2RZR0	Pav631_1775	Uncharacterized protein	1154758	Proteobacteria	Gamma	Pseudomonadales	Pseudomonadaceae	Pseudomonas avellanae BPIC 631	62.2	MKTALRVFPDVLIIVVRAVTELVAEQRFERQSGFFSIQTQGARMKPSWDIFCSVVDNYGDAGVTWRLARQLVAEHDVQVRLWIDDLAAFVRLCPDADPCASQQQREGVNVCQWPADWVSTTVPDVVIEAFACRLPTSYTESMLQRSPRPLWLNLEYLSAEDWVSGCHALPSPQMNGLKKFFFFPGFADTTGGLLRERNLIIQRQAFQQNKALQQSFLQELNVEPLAGARLISVFAYENPRLDSWLDALASDSRPNHLLVPEGRILADVQRWLGGESELHAGMVQARGALTVQVLPFIRQERYDQLLWSCDFNVVRGEDSFVRAQWAGRPMLWHIYQQEEDAHLPKLDAFLALYLAGLAPEAAQAVNRFWQSWNTGCDLSESWQALTGDWAQIEKHAERW…	421	9
A0A0A6QIC8	NH14_04325	Uncharacterized protein	159450	Proteobacteria	Beta	Burkholderiales	Burkholderiaceae	Burkholderia sacchari	43.9	MQRDAASDAAESVATSRIACDIFCAVIDNFGDIGVCWRLARQLAHEHGWEVRIFVDDPHAFQKLCPALDPGRATQTVEDVVIEHWHEPEHAGETLQIADVVIEAFACELPGVYVAAMAQRERTPVWLNLEYLSAEDWVADFHLRPSPHPRYPLLKHFFFPGLGPGTGGVLKERDLDEARAAFERSVEARAAWWQNATGDPPPGPQTTVISLFAYENPAIDALLQQWCDSPTPIVLLVPQGRISGALARFFGVASFDAHARAERGSLRAHGLAFTEQRGYDALLWVSDLNFVRGEDSFVRAQWAARPFVWQIYPQGDDAHLPKLDAALEHYARTLDEAPRNALARFWHAWNGNAVPAADAPKRTPNAVDAPPQIPPPSPDWRDFAQYLPALKARAQAWAS…	420	10
A0A0F9Y354	LCGC14_0139210	Uncharacterized protein	412755					marine sediment metagenome	47.5	MPVTEHSASVVAPVVTGNNATWMIFCTAVDNFGDIGVCWRLARQLVREHDLPVTLYIDDWDKALSFLGRQDARLLAETREQGVRLCHWCDAVDWQSAVSGAALVIEAFGCTLPEGVIAGMAAMGAVSAPPRWVNLEYLSAESWIEDYHGQLSLQTVTHPDLPSAATTLCKTFFFPGFTSGTGGLLREHDLLEAHKSWQADQAGTRAGLLQALGINKEWHEDALLISLFAYPRPPGNVALKSWFAAMAEDSQPVLCLVPVGAVLADVADALGQMQILAVGEVATLGSLSVAAIPFLPLDDYDRLLSVCDLNLVRGEDSFVRAQWAGRPLIWHIYPQQDDAHLVKLDAFLARYGEDSWSARSADKLVRFNRFWNLDADCGKLWHDLRPQLPDLTYRARNWQ…	420	11
A0A0A8BLS1	NA29_24960	Uncharacterized protein	93222	Proteobacteria	Beta	Burkholderiales	Burkholderiaceae	Pandoraea sputorum	49.9	MPLSTASSPAPSPATTNVGHLPLVPRCDLFCTVVDNFGDIGVCWRLARQLVREHGWSVRLWVDDLTSFRYLRPDIDPTQAQQRCDGVDVRRWDADFGPITHDNAPGDIVIEGFACPIPDTYLHAMHARKQAGNAPVWVNLEYLSAESWVDEFHLQKSLHPQLGLVKTIFMPGFTERSGGLIRERELFFRRDAFLTSPDLRDAWWQRTLGLSAAPQEALIVSLFAYENDALPGLLTQWSESETPVVCLVPQGRIAPAVGEWLRREPLAPRESATRGALTVYGLPFVPQQEFDNLLWACDLNFVRGEDSFVRAQWAAKPFVWHIYPQAENAHHVKLDAFLERYLAEPPAGDTPLGHAEREALRTFWHLWNGYASTAPDWSALAAALPALRRHAQAWANAQA…	417	12
V5UCQ8	X636_05940	Uncharacterized protein	1380774	Proteobacteria	Beta	Burkholderiales	Burkholderiaceae	Pandoraea sp. RB-44	52.3	MSLSTSSHAASAFPLVPRCDLFCTVVDNFGDIGVCWRLARQLVREHGWSVRLWVDDLASFRHLRPDIDTSRAAQRCDGVDVRRWDADFGPVTDDNAPGDIVIEAFACRIPETYVEAMHARKLAGNAPVWINLDYLSAEDWVEGCHLQKSVHPQLGLLKTFFFPGFTERTGGLARERELLSRRDAFLASRELQDAWWQRVPGLAEAPRDALVISLFAYENAALPALLDQWASSTTPIVCLVPQGRIAPAVGAWFGRDALAPRESASRGALTVLGLPFVPQSEFDTLLWACDLNFVRGEDSFVRAQWAAKPFVWHIYPQRENAHHEKLDAFLSRYLSDWAARKADAGTDAAPLSHAAREALRTFWHLWNGYASTAPDWPALAAALPELQRYARVWANAQAT…	416	13
F2NTF9	Tresu_2078	Uncharacterized conserved protein UCP015557	869209	Spirochaetes	Spirochaetia	Spirochaetales	Spirochaetaceae	Treponema succinifaciens (strain ATCC 33096 / DSM 2489 / 6091)	30.9	MEKIKKMPQIKKNLIKCFFMEITVLCKVVDNFGDIGVVFRLCRALSELKKNLEIRLVVSNLDSFAKISKGIDSTKTFQEFRGWKVFDWNDSALCKKEFSKNPPEFILECFQCGRPEWLEELLFSQQFNLNVQIVNVEYLTAESWADDFHLLKSGTRSAKIKKINFMPGFTKKTGGLILDKNFMRCLSEKKFALNLVKQNLDKKILSEDFSDSFKILIFSYPKNFDFLASAIKEFSFLKKIIVFVASGAGADSAKISLKKFKVDFVCLPFMQQEVWDAFLSLMDFSFVRGEDSFSRCCLFGNPFIWNIYSQEEEFHIVKLNAFLQKIKIPQIEKFSFLYNRSFKASCCPESLEILEEKKLPSELEKINSEMKTEILSLLKNYESLKPEFKKFSNEILKNG…	415	14
A0A0D5LBI4	BW21_1356	Uncharacterized protein	1468409	Proteobacteria	Beta	Burkholderiales	Burkholderiaceae	Burkholderia sp. 2002721687	48.9	MTSSAPLTPPASAPASAPADTRPPPQDTAGPIACDIFCAVVDNFGDIGVCWRLARQLAAEHGWQVRLFVDDLATFARLQPAARPDAARQTVDGIAVEHWRAPAHAGDTLEIADVVIEAFACELPGAYVAAMARRARPPVWINLEYLSAEDWVGDFHLRPSPHPRYPLTKTFFFPGLGPGTGGVLKERDLDARRAAFEADDDARRAWWQNVAGAPRPGPDATVASLFAYENPALDALLEQWRDGGEPVVLLVPEGRISARVARFFGVGTFGAGAHAARGSVAAHGLAFVAQPDYDRLLWASDVNFVRGEDSFVRAQWARRPFVWQIYPQADDAHLPKLDAALAHVTARVDHATRAATERFWHAWNGAGAPDWADFWQHRAALAARAANWANELAAVGDLA…	411	15
A0A0H3WWP1	AB870_07020	Uncharacterized protein	656179	Proteobacteria	Beta	Burkholderiales	Burkholderiaceae	Pandoraea faecigallinarum	51.2	MPAASPSATATSGALPLVPRCDLFCTVVDNFGDIGVCWRLARQLVREHGWSVRLWVDDLASFRHLRPDLDPALARQRCDGVDVRRWDADFGPISEANAPGDVVIEGFACHLPKAYLHAMHARKKAGNAPVWINLEYLSAENWVDDFHLQKSLHPQFGLVKTIFMPGFTERTGGLIRERELFSRREAFLASAGLRNAWWQRAVGLPAAPQGALVVSLFAYENAALPALLTQWAQSTTPIVCLVPQGRIAPAVGEWFGRHALTAGESAARGALTVHGLPFVAQNDFDALLWACDLNFVRGEDSFVRAQWAAKPFVWHIYPQAENAHHVKLDAFLERYLAHSSPADTPLGGDAREALRTFWHLWNGYAGTPPNWTALALALPELNRHAQRWASTQASLPDLA…	411	16
A0A059KLI4	X805_19620	Uncharacterized protein	1286631	Proteobacteria	Beta	Burkholderiales		Sphaerotilus natans subsp. natans DSM 6575	43.8	MTEESPAPLLCIPAALRRWDLFCRVIDNHGDLGVCWRLARDLAGRGAEVRLWIDDASALNWMAPDGAPGVEVLPWRDPQDDEQPGDVVVEAFGCDPPAAFVARMAARAASGAPAPLWFNLEYLSAEPYVERSHRLASPQWSGPGRGLTKWFFYPGFTERTGGLLREPGLLARRDAHHRAATLARLGLRLGADDPADHALMLLFGYDQPLLPAWLNLLADGHGGSVRPSRAIRTTLLVTPGHSAHQVHAWLAGRGLHRSEAGVEIGALRLHFLPHVSQIEFDRLLWASDLNLVRGEDSAVRAIWSGRPMLWQLYRQDDGAQAPKLEAFLDLALQGMPAPLARPVAEMMRLWNGLESPARLPAVWAQLWPLLREGWGAACRQRAARWARQPDLSSALLAEA…	411	17
A0A088WWL9	DM82_2041	Uncharacterized protein	342113	Proteobacteria	Beta	Burkholderiales	Burkholderiaceae	Burkholderia oklahomensis	47.9	MTSSAPLAPPASATAAATAAVRPPQDAVDPIACDIFCAVVDNFGDIGVCWRLARQLAAEHGWQVRIFVDDLATFARLQPAARSDAARQTVDGIVVEHWRAPAHAGDTLAIADVVIEAFACELPGAYVAAMARRARPPVWINLEYLSAEDWVCDFHLRPSPHPRYPLTKTFYFPGLGPGTGGVLKERGLDARRLAFEANDDARRTWWQNVAGAPMPGPDATVASLFAYENPALDALLEQWRDGREPVVLLVPEGRISASVARFFGVRAFGAGAHAERGSVAAHGLAFVAQPDYDLLLWAGDVNFVRGEDSFVRAQWARRPFVWQIYPQADDAHLPKLDAALAHFTARVDHATRAATERFWHAWNGSGAPDWADFWRHRAALAARAASWADELAAVGDLAG…	410	18
A0A0C5K533	UC34_20150	Uncharacterized protein	656178	Proteobacteria	Beta	Burkholderiales	Burkholderiaceae	Pandoraea vervacti	49.7	MPAPFPLVPRCDLFCTVVDNFGDIGVCWRLARQLVREHGWSVRLWVDDLASFRYLRPDVDPSLARQRCDGVDVRRWATEFGPVSDMTGETHETDDIAPGDIVIEAFACEIPHAYVMAMHARKQAGNAPVWINLEYLSAEDWVDEVHLQKSVHPQLGLVKTFFLPGFTPRTGGLIRERELFSRRDAFLASPELRDAWWQRTVGLCAAPQDALIVSLFAYENAALPALLTQWSSSDRPIVCLVPQGRISPAVGEWFGRQRLAPRESATCGALTAYGLPFVPQSDFDALLWACDVNFVRGEDSFVRAQWAAKPFVWHIYPQSENAHHVKLDAFLERYLDNMPTANAPSGSAAREALRTFWHLWNGYASTPPNWPALLSALPELNRHAQDWARAQAGLPDLAR…	410	19
A0KX51	Shewana3_2140	Uncharacterized protein	94122	Proteobacteria	Gamma	Alteromonadales	Shewanellaceae	Shewanella sp. (strain ANA-3)	46.9	MPLFLCVLSRLMKAIHSMATTAPHWDIFCCVVDNYGDIGVTWRLAKQLVNEYQLPITLWVDDLNSFSHILPSLDPNQSSQVFNGVTINHWTTPLPVAFVPGAVLIEAFACELPDEVKQQLITLHSTTPQAVPVWLNLEYLSAEDWVDGCHGLPSMQASGIKKYFFFPGFTPKTGGLICERELFAERDAWQQDSVNKLQLFERLGLKDIQAQDTVYSVFSYETDSLPALCELWQASATSDAKIHALIPKGRSLNSLQHLLPCKVEALSPGQQIKLGHLTLHILPMTDQQGFDRLLWSCDFNIVRGEDSFLRAQWAAKPFIWHIYPQEDDYHLIKLEAFIQLYCDNLPPDIADTWSKLNVAFNQGEQSAVKTHWQNLNPVSLPLLQHAKDWPIDAINAADL…	410	20
D5SYJ9	Plim_1897	Uncharacterized protein	521674	Planctomycetes	Planctomycetia	Planctomycetales	Planctomycetaceae	Planctopirus limnophila (strain ATCC 43296 / DSM 3776 / IFAM 1008 / 290) (Planctomyces limnophilus)	42.2	MADHWDIFCRVIDNYGDIGVCWRLARQLHHELGIRVRLWIDQLDVLTHLCPQVRMNLGCQQVDGIEICQWETCSEETQPARVVIEAFACEIPGCYQRSLLSLHESQPNPPVVWINLEYLSAENWVSECHGLATPGSSTSLRKHFFFPGFTTETGGLLKEAGLRGQVRRYQQKFTSQSSQATPDLWARLVGKTGENQLPDSQKMPGELRVSLFCYQNPWIPRLLDYWSSRSAPTSLFVTHGLATNQVAKWCGYSLKAGDRRQIGALELLILPFLPPPAYDELLWSCDFNFVRGEDSFVRAQWANRPLIWQIYPQEDAAHHKKLEAFLSLYLRGFSNVEAVSEFWRLWNHIPPDRSWAHTSGIEDAWEKLLHFRQEWNRHSEEWADRLDRKSNLANNLEMF…	410	21
L1NMJ6	HMPREF9120_02105	Uncharacterized protein	1127694	Proteobacteria	Beta	Neisseriales	Neisseriaceae	Neisseria sp. oral taxon 020 str. F0370	38.8	MDKRHFVRLFGLDKTADRRKTRIRLDFTDTAMPYPAADCHIFCTVIDNFGDIGVSLRLARILQNEPGWRVTLWTDDEAALRALCPDLPALPCVYRGMEMRLWREGGDLPQWQGADVVIETFGCELPGRVRQGIRARKSLWLNWEYLSAEEWAAAMHGKPSPQADGTEKFFWLMGFDGRGGGLLREKDYAAPDTAALAAFRRSLGLTPKTAPEWLLFGYRSPVWAHWLRMWQAAGEPLTLLLAGTQITDSLKEAGVLPRDSLKEAGSVFKTACVTLVRLPFVPQDDFDTLLYLADGLIVRGEDSFVRAQLSGKPFFWHIYPQDEMAHLDKLDAFWRLPYPLFPADTAAAHRALSDELNGRGRLNDAERLAHWRLLAGRDNGWTQAAEAWRQHLFAQETAA…	409	22
G4CL36	HMPREF9371_2327	Uncharacterized protein	1032488	Proteobacteria	Beta	Neisseriales	Neisseriaceae	Neisseria shayeganii 871	37.1	MPPHLVFSDSARNMIAAHPVCRPAAWLFCRVIDNYGDIGVAWRLACRLAEAGFQVALWHDHPPSLAALLGGQPLPPDIRVHAWQGDNAAGLAGEAAAAVPALVVETFGCDLPEAVLAHVRRSGALWLNWEYLSAEDWAEAMHGKPSLQADGTDKYFWLMGFSAESGGLLRENAYAERRQAFLQDAAAQTAVRTALGLPETPPAACRWLFFGYDSPVWAEWLAAWQAWGQAAEWWLAGHQIADSLRRSGAVPEHALRQAGDVWQAGTVRLVRVDFVPQSEFDKVLWLADGVTVRGEDSFVRAQLAGKPLLWHIYPQAEMAHADKLHAFWQKMYARSAGAAWQAPHQQLSDELNGIHGLSEEQCIAAWSALLNRLPEWRQGTAAWQQHLLAQADAVSRLLQ…	408	23
H7EJR3	TresaDRAFT_2163	Uncharacterized conserved protein UCP015557	907348	Spirochaetes	Spirochaetia	Spirochaetales	Spirochaetaceae	Treponema saccharophilum DSM 2985	31.9	MSESNLSEIKEITVLCKVLDNFGDIGVVYRLCRSLSDVNGSLKLNLVVSDLETFKRMAQEINPELSFQTYRGWNIFDWNDAETCTKYFSENPPTVVLQTFQCGLPDWLDEIIYGEEFSASKKLCRIVNIEYLTAEKWAEDFHLLRGAARTASVRKYFFMPGFTPKTGGLILDKNFTECLKDKNYRKSKIESLTKSIPFSDEDFKILVFSYPKDFSFFFEAVNEFSQKSSRKIHVYVAPGAGLASFKKTESEYQKANFCVDYLPYLSQEAWDAFLCSMDFLFIRGEDSFARAALSGIPFLWNIYQQDEEFHLVKLKAFLDILNCPKINEISWLYNRNFGLECGPEAIDAWGNISECKNEADAQKKMAELLKAILFNLDGIKPAFRNFSKKTLDLGNLSEK…	408	24
Q12MQ2	Sden_1991	Uncharacterized protein	318161	Proteobacteria	Gamma	Alteromonadales	Shewanellaceae	Shewanella denitrificans (strain OS217 / ATCC BAA-1090 / DSM 15013)	41.9	MKTTTASRWDIFCLVVDNFGDIGVTWRLAKQLHKEYGIHVTLWVDCLASFAHILPALDIKQRSQHFDGVTIKLWDQPLSQDYCAGDVLIEAFACELPASVKDELSRLNAAKQTVPVWLNLEYLCAEAWVDGCHGLPSMQTNGLLKYFYFPGFSDKSGGLICEQGLFSERDAWQADTCNKVNLFTQLGLKGIDPADTVISIFSYETPALAALCKLWQQSKDKVHALIPKGRSLNSLTALLNCDASDIMPGQQFHLGNLTIHILPMTDQQGYDRLLWSADFNIVRGEDSFLRAQWAAKPFIWHIYPQEDDYHLVKLRAFLEIYCDNLAPELANHWSELNIAFNTGESNSVLSHWEQLNSVDLSLLQDGQHHLQQWPVDALNDADLATRLINFVNSKSSRAK…	407	25
A0A0A3JTL1	X946_4206	Uncharacterized protein	1434929	Proteobacteria	Beta	Burkholderiales	Burkholderiaceae	Burkholderia pseudomallei ABCPW 111	48.4	MTSSAPLTPPASALADIRPTDAAASAIACDIFCAVVDNFGDIGVCWRLARQLAAEHGWQVRIFVDDLATFARLQPAARPDAARQTVDGIVVEHWRAPAHAGDTLEIADVVIEAFACELPGAYVAAMARRARPPVWINLEYLSAEDWVCDFHLRPSPHPRYPLTKTFFFPGLGPGTGGVLKERDLDARRAAFEASGDARRAWWQSVARAPMPGPDATVVSLFAYENPALDALLEQWRDGGEPIALLVPEGRISASIARFFGVGSFGAGAHAARGSVAAHGLAFVAQPDYDLLLWASDVNFVRGEDSFVRAQWARRPFVWQIYPQADAAHLPKLDAALAHFNARVDHATRAATERFWHAWNGAGAPDWADFWRHRAALAARAASWADELAAVGGLAGNLAN…	406	26
Q2SXS6	BTH_I1738 DR63_597	Uncharacterized protein	271848	Proteobacteria	Beta	Burkholderiales	Burkholderiaceae	Burkholderia thailandensis (strain E264 / ATCC 700388 / DSM 13276 / CIP 106301)	48.9	MTSSAPLPPPASAPADTAPSPQTASPIACDIFCAVVDNFGDIGVCWRLARQLAAEHGWQVRLFVDDLATFARLQPAALPDAARQTVDGIVVEHWRAPAHAGDTLEIADVVIEAFACELPGAYVAAMARRARPPVWLNLEYLSAEDWIGDFHLRPSPHPRYPLTKTFFFPGLGPGTGGVLKERDLDARRAAFEADGDARRAWWQNVACAPMPGPDATVVSLFAYENPALDALLEQWRDGGEPVVLLVPEGRISARVARFFGAGAFGAGAHAARGSVAAHGLAFVAQPDYDRLLWASDVNFVRGEDSFVRAQWARRPFVWQIYPQADDAHLPKLDAALAHVTARVDHATRAATERFWHAWNGAGAPDWADFWRHRAALTARAASWADELAAVGDLAGNLAN…	406	27
A0A060NU89	SMCB_0900	Uncharacterized protein conserved in bacteria	1458426	Proteobacteria	Beta	Burkholderiales	Comamonadaceae	Comamonadaceae bacterium B1	36.9	MKAAAPAPAPAAPRLWDIFCHVIDNWGDLGVCWRLARQLVAHRQRVRLWVDDASALSWMASPGALQGPGPSPRSSPSQASTSAQPLYQGLGELAELSVHHWPRLQPETAPPTLEPGDVLIEAFGCDIAPHWVQALQPEGRTGQVWINLEYLSAEPWIERCHGLPSPVLSGPLAGRVKWFYYPGFTPGSGGLLGPDRAVADHPSAAWPAPVQENATSPAQTHADSDATPWAPRITLFCYEPEALTQLLAQPALAQAHWRVCAGRSLVAWQRAQAALPASATVERLPLLAQTEFDALLRSSSLNLVRGEDSLVSALWAGQPLVWQLYPQDDGAHHAKLEAFLDWLEAPPCLRQWHRAWNGAEAATVELPPLTEQRLQRWRHCTLQARQRLSQQGDLLGQLL…	406	28
B1Y0U2	Lcho_1933	Uncharacterized protein	395495	Proteobacteria	Beta	Burkholderiales		Leptothrix cholodnii (strain ATCC 51168 / LMG 8142 / SP-6) (Leptothrix discophora (strain SP-6))	43.6	MPVQTIPPASSGLVSAPPQAPPCRSWDIFCRVIDNHGDLGVCWRLAVDLAQRGQRVRLWIDDASALAWMAPTGANGVSVRPWAEPSVDDVPGDAVIEAFGCDPPAGFVERMAQRGVAPLWINLEYLSAEAYVARSHRLQSPQWSGPGRGLTKWFFYPGFTPDTGGLLREPGLIERRRLHQAAAGDGAEALVITLFCYANAALPSLLDALVDLPDTAQPGGVRLKVTPGWAATQVVRWLGSTEAPDAGTVVRRGRLDIEFLPYLSQAGFDELLWRSDLNLVRGEDSLVRALWAGRPMLWQVYPQDDGAHLRKLDAFLQRYFGVADGLDMAAVRLDVQQVWQAWNGAESPPSVAQWHRLLAALRGDWCRASEAVCGRLSARPDLTSSLLEFAADHTPERAG…	405	29
E1T553	BC1003_2498	Uncharacterized conserved protein UCP015557	640512	Proteobacteria	Beta	Burkholderiales	Burkholderiaceae	Burkholderia sp. (strain CCGE1003)	47.2	MSSSAPLTASSVARPAEPSAEPSTAIACDIFCAVIDNFGDIGVCWRLARQLASEHGWQVRVFVDELRAFQKLCPSLALDRSRQTVEGIVVEHWHTPTHAGDTLQVADVVIEAFACELPPVYVAAMAQRERAPVWINLEYLSAEDWVADFHLRPSPHPQYPLVKTFFFPGLGPGTGGVLKERGLDAARAAFEASPAARDAWWHATVGHAPPAGATVVSLFAYENPAVDSLLEQWRDSTQPVVLLAPEGRISGALARFFGLPSFGAGARAERGALSARGLAFTEQSAYDALLWASDLNFVRGEDSFVRAQWACKPFVWHIYPQADDAHLPKLDAALAHYTRALGEDSAAALARFWHAWNGAGAPDWADLCRHYPALQRRAAEWAAELAQVGDLAGNLALFT…	404	30
A8H483	Spea_2050	Uncharacterized protein	398579	Proteobacteria	Gamma	Alteromonadales	Shewanellaceae	Shewanella pealeana (strain ATCC 700345 / ANG-SQ1)	42.6	MTVSIENMTSQNSEQNWDIFCAVVDNYGDIGVTWRLAKQLSAEQKINVTLWVDDLNSFQHILPHLDPNQVTQSHCGIKINQWSEPLKIDYKVGDVLIEAFACELPAQVKQQLVTAKQAYFDNSKNKKPPVWLNLEYLSAESWVEGCHGLPSMQASGIKKYFYFPGFSDKTGGLICEKTLFTDREHWQLDTQNRQNLFKSLGLTGIDETDTVISVFSYESSALLALCQHWQANDTKTHALIPKGRSLNSLQSILPCSIDELTPGMQIAFGNLVIHILPMTDQEGYDKLLWSCDFNIVRGEDSFLRAQWAAKPFIWHIYEQEEDYHLIKLDAFMQLYCNNLPSELAMSWKGLNLAFNQEQAALTCEYWQQLNLADLPLQQHAKQWPIDAINDVDLVSRLVQ…	404	31
E5ANZ6	RBRH_02437	Hypothetical cytosolic protein	882378	Proteobacteria	Beta	Burkholderiales	Burkholderiaceae	Burkholderia rhizoxinica (strain DSM 19002 / CIP 109453 / HKI 454)	46.3	MSSCPDLLVGARAPLTCDIFCTVIDNFGDAGVCWRLARQLANEYGWQVRLFIDELATLARLAPGLDAERERQVLAGVAIEHWHEPQFAEPGAAVLNIADVVIEAFACDLPASYVAAMAQRSSRVVWINLEYLSSEDWVANFHLRASPHPRHALAKTFFFPGLGAHTGGVLCEQDLDAQRRAFVESAAERAGWWTGLGLPQPDPAATVVSLFSYENPALDALLEQWRDATDPLVLLVPQGRISSSVARFFGHPAGARAFAAGTSASAGALSAHALPFTDQRGYDRLLWSADINFVRGEDSFVRAQWARKPFVWHIYPQADDAHLPKLDAALAHIGSALEPRARDALTRFWHAWNGNSTHGMPDWQDFIQHREAFAARAHAWADELAAVGDLAGHLAAFAQ…	403	32
I2DL77	MYA_1036	Uncharacterized protein	416344	Proteobacteria	Beta	Burkholderiales	Burkholderiaceae	Burkholderia sp. KJ006	46.4	MSRTTPASGSDSVPAIASPRSTGEPIACDLFCTVIDNFGDIGVCWRLARQLAHEHGWQMRIFVDDLRTFARLLPQIDPHANRQTLDGIAIEHWHADVGDALQIADVVIEAFACELPGAYLAAMARRAPRPVWINLEYLSAEDWVADFHLRPSPHPRYPLLKTFFFPGLSAGTGGVLKERDLDARRTAFETDAAARTAWWRHATGDAPPASGTTVVSLFAYENPAVDALLAQWRDSATPIVALVPAGRISPAVARFFGTASFDAGARATLGNLTAYGLAFVPQADYDALLWAADVNFVRGEDSFVRAQWARKPFVWQIYPQADDAHLPKLDAALAHLAAGLADAPRAALERFWHAWNGVGTPDWDDIRQHRAALDANATRWADTLAGVGDLAGKLAEYAK…	403	33
A4JCR9	Bcep1808_1061	Uncharacterized protein	269482	Proteobacteria	Beta	Burkholderiales	Burkholderiaceae	Burkholderia vietnamiensis (strain G4 / LMG 22486) (Burkholderia cepacia (strain R1808))	46.4	MSRTTPASGSDSVPAIASPRSTGEPIACDLFCTVIDNFGDIGVCWRLARQLAHEHGWQMRIFVDDLRTFAQLLPQIDPHANRQTLDGIAIEHWHADVGDALQIADVVIEAFACELPGAYLAAMARRAPRPVWINLEYLSAEDWVADFHLRPSPHPRYPLLKTFFFPGLSAGTGGVLKERDLDARRTAFETDAAARTAWWRHATGDAPPASGTTVVSLFAYENPAVDALLAQWRDSATPIVALVPAGRISPAVARFFGTASFDAGARATLGNLTAYGLAFVPQADYDALLWAADVNFVRGEDSFVRAQWARKPFVWQIYPQADDAHLPKLDAALAHLAAGLADAPRAALERFWHAWNGVGTPDWDDIRQHRAALDANATRWADTLAGVGDLAGKLAEYAK…	403	34
A0A0J5SAN6	VL01_10660	Uncharacterized protein	29489	Proteobacteria	Gamma	Aeromonadales	Aeromonadaceae	Aeromonas enteropelogenes (Aeromonas trota)	46.1	MTSPLPPFDWDIFCCVVDNFGDIGVTWRLARQLKQEGALPAQESEVQVRLWVDDLASFARICPGLDPALESQWVNGIHIQHWHDTLPADTIPARVVIEAFACQLPAPFIERMASQPRPPCWLNLEYLSAESWVEDCHGLASPQRLESQSLGSLSLNKYFFFPGFTARTGGLLCERGLIVERERWQQDEAGLNAYWASLGLPPKQEHELRVSLFTYESAALTSLVESWCQGATPVTLLLPLGRSLNDVLTGAGLADAVPTARAGDLLRVGNLTIKLLPMTDQAGYDRLLWSCDLNLVRGEDSFVRAQWAARPFLWHIYPQEEQAHMVKLDGFLDHYLAQLPAATGQWLHGFSHALNQGENTREWWAQWPDHAAIWQQHGRHWSHKLLQDGDIVTRLVKFL…	403	35
A0A0D0PB52	RW26_06420	Contig_17, whole genome shotgun sequence	1588629	Proteobacteria	Gamma	Aeromonadales	Aeromonadaceae	Aeromonas sp. L_1B5_3	47.1	MTTPLPPFDWDIFCCVVDNFGDIGVTWRLARQLKREGNIAAHGDEVQVRLWVDDLASFARICPGLDPAQDGQWVDGIYIQHWHESLPTDMTPARVVIEAFACELPAPFIERMAEQMASQPKPPCWINLEYLSAESWVEDCHGLASPQRVGNQSLNKYFFFPGFTAKTGGLLCEHDLIAEREQWQQDDAGLAAYWASLGLPPKQEHEQRVSLFTYESDALQSLVESWCQSATPVTLLLPLGRSLNDVLTGAGLADAIPAAKAGELLHSGNLSIKLLPMTDQAGYDRLLWSCDLNLVRGEDSFVRAQWAARPFLWHIYQQEEEAHLIKLEQFLDHYLADLPADCGQWLRRFNLALNRGEDCRALWAQWPQYSAIWQQHGRLWSQKLLRDGDLVTRLVKFLE…	402	36
A0A0E2LIG1	M001_09290	Uncharacterized protein	1347420	Proteobacteria	Gamma	Aeromonadales	Aeromonadaceae	Aeromonas veronii Hm21	47.6	MTTPLPPFDWDIFCCVVDNFGDIGVTWRLARQLKREGNIAAHGDEVQVRLWVDDLASFARICPGLDPAQDGQWVDGIYIQHWHETLPTDMTPARVVIEAFACELPAPFIERMAELMASQPTPPCWINLEYLSAESWVEDCHGLASPQRVGNQSLNKYFFFPGFTAKTGGLLCEHDLIAERELWQQDDAGLAAYWASLGLPPKQEHELRVSLFTYESDALKSLVESWCQSATPVTLLLPLGRSLNDVLTGAGLTDAIPAAKAGDLLHSGNLTIKLLPMTDQAGYDRLLWSCDFNLVRGEDSFVRAQWAARPFLWHIYQQEEEAHLVKLEQFLDHYLSDLPAECGQWLRRFNLALNRGEDCRELWAQWPRYSAIWQQHGRSWSQKLLRDGDLVTRLVKFLE…	402	37
A0A0D0G0C1	KY49_3078	KY49.ctg7180000000014_quiver, whole genome shotgun sequence	1542965	Proteobacteria	Beta	Burkholderiales	Burkholderiaceae	Burkholderia sp. MSHR3999	47.5	MPRTAPRPHDPTPRTPDETVACDIFCTVVDNFGDIGVCWRLARQLAHEHGWQVRLIVDDLRTFTRLLPGVEPDALRQTADGVVIEHWHAEVGDAIEIADVVIEAFACELPGPYLAAMARRERRPVWINLEYLSAEDWVADFHLRPSPHPRYPLVKTFFFPGLSAGTGGVLKERDLDARRAAFDADAHARAAWWRRTTGDAPPAPGTTVVSLFAYENPAVDALLAQWRDGPTPVVALVPEGRVSPAVARFFGVESGVESFGAGARASCGNLTAYGLAFVPQSDYDPLLWIGDLNFVRGEDSFVRAQWARKPFVWHIYPQADDAHLPKLDAALAHVGAGLADAPRDALARFWHAWNGAGTPDWADFWQHRAALQANAADWADALAAVGDLAGKLAEYAKSQ…	401	38
A0A0D5EIL0	BW23_589	Uncharacterized protein	1249668	Proteobacteria	Beta	Burkholderiales	Burkholderiaceae	Burkholderia ubonensis MSMB22	47.8	MPRTAPRPHDPTPRTPDETVACDIFCTVVDNFGDIGVCWRLARQLAHEHGWQVRLIVDDLRTFTRLLPGVEPDALRQTADGVVIEHWHAEVGDAIEIADVVIEAFACELPGPYLAAMARRERRPVWINLEYLSAEDWVADFHLRPSPHPRYPLVKTFFFPGLSAGTGGVLKERDLDARRAAFDADAHARAAWWRRTTGDAPPAPGTTVVSLFAYENPAVDALLAQWRDGPTPVVALVPEGRVSPAVARFFGVESGVESFGAGARASRGNLTAYGLAFVPQSDYDPLLWIGDLNFVRGEDSFVRAQWARKPFVWHIYPQADDAHLPKLDAALAHVGAGLADAPRDALARFWHAWNGAGTPDWADFWQHRAALQANAADWADALAAVGDLAGKLAEYAKSQ…	401	39
V5PMW4	U875_03550	Uncharacterized protein	1416914	Proteobacteria	Beta	Burkholderiales	Burkholderiaceae	Pandoraea pnomenusa 3kgm	52.3	MPRCDLFCTVVDNFGDIGVCWRLARQLVREHGWSVRLWVDDLASFRHLRPDIDISRAAQRCDGVDVRRWDADFGPVTDDNAPGDIVIEAFACRIPETYVEAMHARKLAGNAPVWINLDYLSAEDWVEGCHLQKSVHPQLGLLKTFFFPGFTERTGGLARERELLSRRDAFLASRELQDAWWQRVPGLAEAPRDALVISLFAYENAALPALLDQWASSTTPIVCLVPQGRIAPAVGAWFGRDALAPRESASRGALTVLGLPFVPQSEFDTLLWACDLNFVRGEDSFVRAQWAAKPFVWHIYPQRENAHHEKLDAFLSRYLSDWAARKADAGTDAAPLSHAAREALRTFWHLWNGYASTAPDWPALAAALPELQRYARVWANAQATLPDLARQLASFAENQ…	401	40
F1VZ56	IMCC9480_2935	Uncharacterized protein	937450	Proteobacteria	Beta	Burkholderiales	Oxalobacteraceae	Oxalobacteraceae bacterium IMCC9480	47.5	MNLPPSPARSLALFCKVVDNFGDIGICWRLARQLQHEHGIAVTLWVDDLVSFRRLCPPVQIDVDVQQVGGVTVCFWRDQEGTFVPDDVPDIVIEFFGCELPPAYVAAMAQCTPRPVWLNLEGLSAEAWVEGCHTLPSPHPRLPLTKHFFFPGFTAQTGGLLHEAGLLEQRLQCQRDPIASATFLAALGVTPTEIAALKVSLFCYPHAPVAALFEAWQHGACAITCLVPDGVATDAVSAFLGEPAVPGAVRTVGALTVRVLKFVAQPDYDRLLWACDLNFVRGEDSFVRAQWAGRAFIWHIYPQDENLHHVKLRAFLQRYAAGTASLTAAALCWNGVDTQPAQDWSVLWPRLLADLPAIAREATGWQQQMLVNGDMTANLLKFALALRSVTKENKVQSAV…	401	41
V1DQE9	SHD_0021	Uncharacterized protein	1353536	Proteobacteria	Gamma	Alteromonadales	Shewanellaceae	Shewanella decolorationis S12	46.2	MTTYHQDRHWDIFCTVVDNYGDIGVTWRLAKQLVNEYQIPINLWVDDLNSFSHILPSLDPKLNSQVFNGVTINHWTTPLPVAFVPGAVLIEAFACELPEAVKQQLTALHIQTPKSVPLWLNLEYLSAEDWVDGCHGLPSMQASGIKKYFFFPGFTPKTGGLICERELFAERDAWQRDSANKLQLFERLGLKDIQAQDTVYSVFSYETDSLPALCELWQASATSDDKIHALIPKGRSLNSLQHLLPCKVDELSPGQQIKLDNLTLHILPMTDQQGFDRLLWSCDFNIVRGEDSFLRAQWAAKPFIWHIYPQEDDYHLIKLEAFIKLYCDNLPPNIADTWSKLNVAFNQGEQSAVKNHWQNINPVSLPLLQHAKDWPIDAINAADLATRLVQFVKKSYDAA…	401	42
B8CPA9	swp_2617	Uncharacterized protein	225849	Proteobacteria	Gamma	Alteromonadales	Shewanellaceae	Shewanella piezotolerans (strain WP3 / JCM 13877)	44.8	MTSRVKTAMPLANWDIFCAVVDNYGDIGVTWRLAKQLTNEYPISVTLWVDDLTSFSHILPSLDPELTSQVHYGVKINLWSHPLPVSFNCPDVIIEAFACNLPDDVVQIMYDQHQAFKKNLSNIKAPVWLNLEYLSAESWVEGCHGLPSMQNNGLKKHFYFPGFTEKTGGLICEKGTLDRRKVWQSHLHYRMQLFDKLGLKDIASSDTVISVFSYETPALLALCNLWIQSKKPIHALIPKGRSLNCLQPLLPCSIEELKPGQQIKHGELTLHILPMTDQQGFDELLWSCDFNIVRGEDSFLRAQWAAKPFIWHIYPQEDDYHLIKLDAFLNLYCSDLSENTAHFYQKLNISFNTGNQEDTHKAWESLTCNMPELNKNAKQWPINTLNDTDLASRLVQFVK…	401	43
B1G7P3	BgramDRAFT_5386	Uncharacterized protein	396598	Proteobacteria	Beta	Burkholderiales	Burkholderiaceae	Burkholderia graminis C4D1M	49.1	MSSTAPLAGPSAGSSAESPVAIACDIFCAVIDNFGDIGVCWRLARQLASEHGWQVRVFVDDLHAFQRLCPSLALDRARQTVDGIVVEHWHTPAHAGDTLEIADVVIEAFACELPPVYVAAMAQRERAPVWINLEYLSAEDWVADFHLRPSPHPRYPLVKTFFFPGLGPGTGGVLKENHLEAARAAFEASPAARDAWWTKTVGRALPVGATVVSLFAYENPAVDSLLEQWRDGDEPIMLLAPEGRISGALARFFGLASFGAGAHAERGALNTHGLAFTEQSGYDALLWASDVNFVRGEDSFVRAQWAAKPFVWHIYPQADDAHLPKLDAALAHYARTLPADAAAALAGFWHAWNGAGAPDWAALRRHYPALRRRALEWAGELAQVGDLAGNLALFTKTQLK	400	44
E8YL24	BC1001_2527	Uncharacterized conserved protein UCP015557	640510	Proteobacteria	Beta	Burkholderiales	Burkholderiaceae	Burkholderia sp. CCGE1001	47.7	MSSTAPLPGSPAAPPGPPAAAIACDIFCAVIDNFGDIGVCWRLARQLAAEHGWQVRVFVDDLHAFQKLCPSLAPDRARQTVAGVVVEHWHTPAHAGDTLETADVVIEAFACELPPLYVAAMAQRERAPVWINLEYLSAEDWVADFHLRPSPHPRYPLVKTFFFPGLGPGTGGVLKERNLDAARAAFEASPAARDAWWRETVGRTPPADATVVSLFAYENPAVDSLLEQWRDSAEPVVLLAPEGRISGALARFFGLPAFGAGAHAERGALSAHGLAFTEQAGYDALLWASDLNFVRGEDSFVRAQWAARPFVWHIYPQADDAHLPKLDAALAHYARTLAAEPAAALARFWHAWNGGGVPDWAALCRHAPALRRRAVEWAGELAQVGDLAGNLALFTKTQLK	400	45
A0A0F0FYB4	UB46_01275	Uncharacterized protein	1619952	Proteobacteria	Beta	Burkholderiales	Burkholderiaceae	Burkholderiaceae bacterium 16	47.8	MPVHPDRAIRSWDIFCTVIDNFGDIGICWRLARQLAQEHGHAVRLWVDDLASFARLAPGLDTGAPLQELAGVTILPWRRPDQESAQESTARFAGVTPHDAVIEAFACDLPEPFLAAMAARAPKPAWLNLEYLSAEPWVREHHGMASPHPRLPLVKYFFFPGFEPGTGGVLRESMLGMQREHFRASPAAQASLWHRLGFEPVEGALKVSLFAYRNAALPALLTQWRDGPEPVQCLVPAGLAARQASEWFGEADCAPGSVFRSGRLTVQVVPFVRQEHYDELLWLCDLNFVRGEDSFVRAQWAGRPFVWQIYPQSDAAHMVKLDAFLTLIVQRMERSGQPEAAAALANFWHSWNKDDGSPDWPGLRAHLPLLARAAEQWQRSLLHLGDLAANLVAFCENRVK	400	46
A0A0C4YHQ6	RR42_m2842	Uncharacterized protein	68895	Proteobacteria	Beta	Burkholderiales	Burkholderiaceae	Cupriavidus basilensis	46.9	MPTQPDRAIRSWDIFCTVIDNYGDIGVCWRLARQLAQEHGHAVRLWVDDLTSFARLAPGLDIAAPEQVLAGVTIRPWRRADQESAEESAARFAGVAPHDAVIESFACDLPATFLAAMAACEPKPAWINLEYMSAEPWVREHHGMASPHPRLPLVKYFFFPGFEPGTGGLLREAMLGMQREHLRTSPAAQAALWRRLGFQPIDGAIKVSLFAYANAALPALLAQWRDGPDPVQCLVPAGLAAQQASEWFGAAGSMAGSAFECGNLTVQVVPFVRQEHYDELLWLCDLNFVRGEDSFVRAQWAGRPFVWHIYPQSDAAHMVKLDAFLALFRHRLEQSGQIEAANALSAFWHSWNKDGESPDWSRLRACLPVLGAATEQWQRSLQHLGDLAANLVAFCENRVK	400	47
A0A073KPG0	SXM_2002	Uncharacterized protein	332186	Proteobacteria	Gamma	Alteromonadales	Shewanellaceae	Shewanella xiamenensis	45.9	MKAIFPMVAPQHPHWDIFCTVVDNYGDIGVTWRLAKQLVNEYQIPIKLWVDDLNSFSHILPTLDPNLTCQIFHGVTILHWTTPLPLVYEPGEVLIEAFACELPDVVKQQLAELHIKTPKSVPLWLNLEYLSAEDWVDGCHGLPSMQASGIRKYFFFPGFTPKTGGLICERELFAERDAWQQDSANKLQLFDRLGLKDIKAQDTVYSVFSYETESLPALCELWQATAKRDAKIHALIPKGRSLNSLQHLLPCPVDALMPGQQIMLGYLTLHILPMTDQQGFDRLLWSCDVNIVRGEDSFLRAQWAAKPFIWHIYPQEDDYHLIKLEAFIRLYCDNLPPDIADTWSKLNVAFNQGEQSAVKTHWQNLNPVSLPLLQHAKEWPIDAINAADLATRLVQFVKKS	400	48
A0A0B6RZW7	BGL_1c10090	Uncharacterized protein	595500	Proteobacteria	Beta	Burkholderiales	Burkholderiaceae	Burkholderia glumae PG1	47.5	MSPILSAAATSPPRPGAGPLACDIFCTVVDNFGDIGVCWRLATQLAREHGWQVRLFVDDLATFARLAPGLDPAARRQTRDGIAIEHWGEPVHAGDTLAIADVVIEAFACELPAEYVAAMARRARAPVWINLDYLSAEDWVTDFHLRPSPHPRYPLRKTFFFPGLGHGTGGVLKEAGLDARREAFLASAAERETWWRQATGGPPPGADTLVVSLFAYENPALGALLEQWRDGARPVRLLVPEGRICPAVAGFFGTGRFGAGSHAGAGQLSAHGLAFVAQPDYDKLLWAADLNFVRGEDSFVRAQWARKPFVWHIYPQADDAHLPKLDAALAHLSATLPPAARDATARFWHAWNGAGTPDWADFLTHRAALEARAHVWADELATLGDLAGNLAEFSKTQLK	399	49
G8QMJ4	Dsui_2468	Uncharacterized protein	640081	Proteobacteria	Beta	Rhodocyclales	Rhodocyclaceae	Dechlorosoma suillum (strain ATCC BAA-33 / DSM 13638 / PS) (Azospira oryzae)	49.6	MVPCGPMEAPAPAPLAPARPSLSWDIFCTVVDNYGDIGVCWRLARQLAAEHGFAVRLWVDDLASFARLCPELQVERDCQTVAGITVQRWAGDFAQVAAAQVVVEAFACELPENYLAAMARAPRPPVWINLEYLTAEDWASHCHGLASPHPRLPLLKYFFFPGFDVRTGGLLRERALIGQRQDFQADPLARKALWQRLGATPTAAERVVSLFCYGHLPVASLLDAWAQTPSPTLCFMPLGPALPEVTAWSGGRLTRAGDRLQVGALRLVLMDFLPQADYDRLLWACDLNFVRGEDSFVRAQWATRPLVWQIYPQEENAHEPKLEAFLEAYSEGLETAAAQALRTFWRAWNGLDPAQPGACWPAFERQLPALLAHGCQWSDLQENRPDLAESLARFCRNKL	399	50
A0A063BIC4	LIG30_2505	Putative conserved protein UCP015557	1192124	Proteobacteria	Beta	Burkholderiales	Burkholderiaceae	Burkholderia sp. lig30	48.5	MPHAASRPPSPPAPPAPGEPLACDIFCAVVDNFGDIGVCWRLARQLAHEHGWQVRLFVDDLHTFVRLQPGVRADAVRQTVDGIVIEHWHAQAGEAIEIADVVIEAFACELPPAYLAAMARRARRPVWINLEYLSAEDWVADFHLRPSPHPRYPLVKTFFFPGLSAGTGGVLKERDLDARRAAFEADPAARAAWWRQATGDAPPPPGATVVSLFAYENPAVDALLAQWRDAASPVVLLVPEGRVSAAVARFFGIASFGAHARASAGNLTAHGLAFVPQADYDPLLWASDVNFVRGEDSFVRAQWACRPFVWHIYPQADDAHLPKLDAALAHLAAGLADAPRRALERFWHAWNGAGTPDWADFWQHRDALRANAARWAGALAAAGDLAGNLAEYAKSQLK	398	51
A0A0D8E1H5	PL79_09900	Uncharacterized protein	1571773	Proteobacteria	Beta	Burkholderiales	Burkholderiaceae	Burkholderia sp. USM B20	47.5	MPRTAPASPASPAPLAPDEPIACDLFCTVIDNFGDIGVCWRLARQLAHEHGWQVRLFIDDLRTFARLLPGVDPDAGRQTLDGVVIEHWHAEVGDALEIADVVIEAFACELPGAYLAAMARRARRPVWINLEYLSAEDWVADFHLRPSPHPRYPLLKTFFFPGLSAGTGGVLKERDLDARRTAFEADAAARTAWWRHATGDAPPAPGTTVVSLFAYENPGVDALLAQWRDGASPVVALVPAGRVSPAVARFFGVESFGAGAHASRGNLTAYGLAFVPQADYDPLLWVADVNFVRGEDSFVRAQWARKPFVWHIYPQADDAHLPKLDAALAHLSAGLADAPRAALARFWHAWNGAGTPDWADLLQHRAALDANAARWADALASVGDLAGKLAEYAKSQLK	398	52
A0A0C1Y640	TSA66_18680	Epf adjacent protein	709839	Proteobacteria	Beta	Burkholderiales	Oxalobacteraceae	Herbaspirillum sp. TSA66	44.5	MSSNKIQATSLALFCKVVDNFGDIGICWRLARQLQQEHGIAVTLWVDDLRSFRRICPEVLTDVEVQEILNVTVRHWRNQDEVFSVDDIADIVIEFFGCDIPPGYISAMAECQPRPVWLNLEGLSAEAWVEGCHTLPSSHPRLPLTKHFFFPGFTSKTGGLLHESALEELRGQFQADQDAVADFLARFGGASTEIASLNVSLFCYPHAPVAALFEAWQGGDAPVTCLVPEGVATEAVGAFLSEEAKPGVARTRGALTVRVLPFVAQPDYDRLLWACDLNFVRGEDSFVRAHWAGKPFIWHIYPQEKNLHHVKLRAFLQRYSADFESVNALSLRWNDADTENVEERASWPALWRQFQADMPSIARRTAEWRGQLLANGDLVSNLLRFVGSLQAEVEKTGV	398	53
G4CRQ1	HMPREF9370_1761	Uncharacterized protein	1030841	Proteobacteria	Beta	Neisseriales	Neisseriaceae	Neisseria wadsworthii 9715	38.6	MQIEQKFPVCWLFCTVIDNFGDIGVSWRLAQILSREYGIAVHLWLDDTDALRTLCPDLPAGLPCRYQNIHLYPWQPGKNAEYLNEAPAPDLVIETFACDLPENVLNAIRTHQTLWLNWEYLSAEEWAEAMHGKPSPQADGQQKYFWLMGFTEQSGGLLRETNYAELVQYPIEDFRLSLCLSEKTAPEWLLFGYESPVWQQWLETWRQSSQPITLLLAGNQVIQSLKRSGALPADALQHSGDTFQTGMVKLVRIPFIPQSDFDKLLHLCDGAIVRGEDSFIRTQFAAKPFFWFIYPQEENAHIDKLHAFWQKATAGWPEHLKQAHQSLSNELNGATTLNAATRLAAWQTLMQHFPLWQAQSENWRSYLFAQSSASEKLAAFIKRSSNVDIFPPQHSIRD	398	54
X2HE38	SALWKB2_2061	Uncharacterized protein	1196094	Proteobacteria	Beta	Neisseriales	Neisseriaceae	Snodgrassella alvi wkB2	37.8	MHVLNLPETMLSDESMAEAWVFVRVIDNYGDAGVGWRLSCLLAEYMHMHVRLWIDDTDALNKLVPAPEKQARITIEAWQGDAMMQQQLFAAADPVLVIETFGCELPPQVLERMRQRRPLWLNWEYLTAEDWAVGLHAMSSLQPNGLEKYFWFMGIDADSGGLLREPDYLAEREKFRQQPQLQQAFRLEYGLPLQYTGQLWLVFAYTSGQWAQWMAMWQQADTPVTLWLAGGQVIESLRAAKLIAPEELQQEGDSCELGNVTLVRIPFVPQAAFDRLLWLADAAIVRGEDSFVRALWAGLPFFWHIYRQDDDVHLQKLHSFWFKAMQGWPAELRQAFTVLSDDLNGAGAVSSLKREQAWQYLCAHWQSWVKSAAAWSEMLHGQDNALEKLARFSHLPLK	398	55
A0A0A5PZI0	MC64_19345	Uncharacterized protein	648	Proteobacteria	Gamma	Aeromonadales	Aeromonadaceae	Aeromonas caviae (Aeromonas punctata)	47.7	MTSPLPPFDWDIFCCVVDNFGDIGVTWRLARQLKQEGALPAQKSEVQVRLWVDDLTSFARICPALDPAQDGQWVDGIYVQHWHERLPADMTPARVVIEAFACELPAPFIERMAEQTTPPCWINLEYLSAESWVEDCHGLASPQQVGSRRLDKYFFFPGFTQKTGGLLCEHGLIVERERWQQDEAGLTAYWASLGLPPQREDELRVSLFTYESEALRSLVEGWRQSVTPVTLLLPLGRSLDDVLIGAGLAEAIPGARAGDLLQAGNLTIKLLPMTDQRGYDRLLWSCDLNLVRGEDSFVRAQWAGRPFLWHIYQQEEDAHMVKLDGFLDHYLSPLPASAGQWLRRFNHALNRGEHTGELWAQWPQYAAIWQQHGRTWPQRLLADGDLVTRLVKFLESRI	398	56
A0A070AVD6	AW15_18225	Uncharacterized protein	1454008	Proteobacteria	Gamma	Aeromonadales	Aeromonadaceae	Aeromonas sp. HZM	47.4	MTSPLPPFDWDIFCCVVDNFGDIGVTWRLARQLKQEGVLPAQKSEVQVRLWVDDLASFARICPALDPAQNGQWVDGIYVQHWHERLPADMTPARVVIEAFACELPAPFIERMAEQTTPPCWINLEYLSAESWVEDCHGLASPQQVGSRRLDKYFFFPGFTARTGGLLCERGLIVERERWQQDEAGLAAYWASLGLPPQREDELRVSLFTYESEALRSLVESWRQSVTPVTLLLPLGRSLDDVLIGAGLAAAIPGARAGDLLQAGNLTIKLLPMTDQRGYDRLLWSCDLNLVRGEDSFVRAQWAGRPFLWHIYQQEEDAHMVKLDGFLDHYLSPLPASAGQWLRRFNHALNRGEHTGELWAQWPQYAAIWQQHGRTWPQRLLADGDLVTRLVKFLESRI	398	57
A0A0B2BLH3	LK11_18690	Uncharacterized protein	1348852	Actinobacteria	Actinobacteria (high G+C Gram-positive bacteria)	Propionibacteriales	Nocardioidaceae	Mumia flava	46.9	MSRTPAAPLPATPLAPGEPIACDLFCTVVDNFGDIGVCWRVARQLAHEHGWQVRLFVDDLRTFARLLPGVDPDAGRQTVDAIVIEHWHAEVGDALEIADVVIEAFACELPGAYLAAMARRERRPVWINLEYLSAEDWVADFHLRPSPHPRYPLLKTFFFPGLSAGTGGVLKEHDLDARRAAFETDAAARDAWWRRATGGPAPAPGTTVVSLFAYENPAVDALLAQWRDGPTPVVALVPAGRVSPAVARFFGVESFGAGMHARSGNLTAHGLAFVPQADYDPLLWVADVNFVRGEDSFVRAQWARKPFVWHIYPQADDVHLPKLDAALAHLSAGLADAPRAALERFWHAWNGVGTPDWADFWQHRAALDANAARWADALAAVGDLAGKLAEYAKSQLK	397	58
Q0BGZ6	Bamb_1018	Uncharacterized protein	339670	Proteobacteria	Beta	Burkholderiales	Burkholderiaceae	Burkholderia ambifaria (strain ATCC BAA-244 / AMMD) (Burkholderia cepacia (strain AMMD))	48	MPRTAPAPASASPLAPDEPIACDLFCTVIDNFGDIGVCWRLARQLAHEHGWQVRLFIDDLHTFARLLAGVDPAAARQTLDGIVVEHWHAEVGDALEIADVVIEAFACELPGAYLAAMARRTRRPVWINLEYLSAEDWVADFHLRPSPHPRYPLLKTFFFPGLSAGTGGVLKERDLDARRTAFEADPAARAAWWRQATGDAPPAPGTTVVSLFAYENPAVDALLAQWRDSPSPVVALVPTGRVSPAVARFFGVESFAAGARATRGNLTAYGLAFVPQADFDRLLWVADVNFVRGEDSFVRAQWARKPFVWHIYPQADDAHLPKLDAALAHLSAGLGDAPRTALERFWHAWNGVGTPDWGDLLQHRAALDANAARWADELASVGDLAGKLAEFAKSQLK	397	59
A0A088U236	DM39_980	Uncharacterized protein	95486	Proteobacteria	Beta	Burkholderiales	Burkholderiaceae	Burkholderia cenocepacia	48	MSVTVPAPVAPAPLAPNEPIACDLFCTVIDNFGDIGVCWRLARQLAHEHGWQVRLFVDDLHTFVRLLPGVAPDATRQTIDGIAIEHWHAQIGDTLEIADVVIEAFACELPAAYLAAMARRARRPVWINLEYLSAEDWVADFHLRPSPHPRYPLLKTFFFPGLSAGTGGVLKERDLDARRAAFEADAEARAAWWRRATGGAPPAPGTTIVSLFAYENPAVDALLAQWRDGASPVVALVPAGRLSPALARFFGVASFGAGSHARAGNLTAHGLAFVPQADYDPLLWVADVNFVRGEDSFVRAQWARKPFVWHIYPQADDAHLPKLDAALAHLSAGLGDAPRAALERFWHAWNGAGTPDWADFRQHHAALHANAGRWADALAAVGDLAGKLAEYAKSQLK	397	60
A0A0G3YQ59	NL30_09945	Uncharacterized protein	488447	Proteobacteria	Beta	Burkholderiales	Burkholderiaceae	Burkholderia contaminans	46.7	MSRTPAAPLPATPLAPGEPIACDLFCTVVDNFGDIGVCWRVARQLAHEHGWQVRLFVDDLRTFARLLPGVDPDAGRQTVDAIVIEHWHAEVGDALEIADVVIEAFACELPGAYLAAMARRERRPVWINLEYLSAEDWVADFHLRPSPHPRYPLLKTFFFPGLSAGTGGVLKEHDLDARRTAFETDAAARDAWWRRATGGPAPASGTTVVSLFAYENPAVDALLAQWRDGPTPVVALVPAGRVSPAVARFFGVESFGAGTHARSGNLTAHGLAFVPQADYDPLLWVADVNFVRGEDSFVRAQWARKPFVWHIYPQADDVHLPKLDAALAHLSAGLADAPRAALERFWHAWNGVGTPDWPDFWQHRAALDANAARWADALAAVGDLAGKLAEYAKSQLK	397	61
A0A0D5V7N8	OI25_2531	Uncharacterized protein	134537	Proteobacteria	Beta	Burkholderiales	Burkholderiaceae	Burkholderia fungorum	48	MSSTTPPSEQSVTAPTAIACDIFCAVIDNFGDIGVCWRLARQLASEHGWLVRVFVDDLHAFQKLCPSLALDRARQTIGGIVIEHWQEPAHAGDTLEVADVVIEAFACELPPAYVAAMARRERAPVWLNLEYLSAEDWVADFHLRPSPHPRYPLTKTFFFPGLGPGTGGVLKERHLDAARMAFEASQPAREAWWLETTGRAPPPAAATVISLFAYENPAVDSLLEQWRDGAEAVVLLVPEGRISGALARFFGLPSFTAGSHAERGSLRAHALAFTAQAGYDPLLWASDVNFVRGEDSFVRAQWAAKPFVWHIYPQADDAHLPKLDAALAHYARTLPGDARSALARFWHAWNGAGKPDWADFRRHHAVLKRRAAEWAGELALIGDLAGNLALFAKTQLK	397	62
A0A0H3KI67	BMULJ_01079	Uncharacterized protein	395019	Proteobacteria	Beta	Burkholderiales	Burkholderiaceae	Burkholderia multivorans (strain ATCC 17616 / 249)	48.9	MPDTVPAHVAAPPLAPNEPVACDLFCAVIDNFGDIGVCWRLARQLADEHGWQVRLLVDDLHTFVRLVPAADPDAVRQTIDGIAIEHWHAEVGDTLEIADVVIEAFACELPAAYLAAMARRARRPVWINLEYLSAEDWVADFHLRPSPHPRYPLLKTFFFPGLSAGTGGVLKERDLDARRIAFETDAAARDAWWRRATGGAPPAPDATVVSLFAYENPAVDALLAQWRDAPSPVVALVPAGRVSPALARFFGVESFGAGAQASRGNLTAHGLAFVPQPDYDALLWSADLNFVRGEDSFVRAQWARKPFVWHIYPQADDAHLPKLDAALAHLSAGLADAPRAALARFWHAWNGTGTPDWAAFWRHRAALQANAERWADALAAVGDLAGKLAEYAKSQLK	397	63
B2SZU6	Bphyt_2890	Uncharacterized protein	398527	Proteobacteria	Beta	Burkholderiales	Burkholderiaceae	Burkholderia phytofirmans (strain DSM 17436 / PsJN)	46.4	MSSATPQSEHAADAPTAIACDIFCAVIDNFGDIGVCWRLARQLASEHGWQVRVFVDDLHAFQKLCPSLTLERARQTVGGIVVEHWHEPAHAGDTLEVADVVIEAFGCELPPIYVAAMAARERTPVWFNLEYLSAEDWVADFHLRPSPHPRYPLTKTFFFPGLGPGTGGVLKERHLDGARADFEASPSARAAWWRQTTGHAPPPAAATVVSLFAYENPAVDSLLEQWRDSAEPVALLVPEGRISGAVARFFDLPAFGAGSHAMRGNLSAHALAFTDQPGYDALLWASEINFVRGEDSFVRAQWAAKPFVWHIYPQADDAHLPKLDAALAHYARTLPADARDALARFWHAWNGTGRPDWAQFRHHLPALRHRAAAWAGELAQVGDLAGNLALFAKTQLK	397	64
A0A0G3WPZ3	ABD05_11325	Uncharacterized protein	60550	Proteobacteria	Beta	Burkholderiales	Burkholderiaceae	Burkholderia pyrrocinia (Pseudomonas pyrrocinia)	46.7	MPRTTAAPQSAAPLAPGEPIACDLFCTVIDNFGDIGVCWRVARQLAHEHGWQVRLFVDDLRTFARLLPGVDPDAGRQTVDGIVIEHWHAEAGDALEIADVVIEAFACELPGVYLAAMARRARRPVWINLEYLSAEDWVADFHLRPSPHPRYPLLKTFFFPGLSAGTGGVLKEHDLDARRAAFETDAAARAAWWQRATGGAPPMPGTTVVSLFAYENPAVDALLAQWRDGPSPVVALVPAGRVSPAVARFFGVESFGAGAHASSGNLVAHGLAFVPQADYDPLLWVADINFVRGEDSFVRAQWARKPFVWHIYPQADDVHLPKLDAALAHLSAGLADAPRAALERFWHAWNGVGTPDWADFLQHRAALDANAARWADTLATVGDLAGKLAEYAKSQLK	397	65
D5WAA0	BC1002_2121	Uncharacterized conserved protein UCP015557	640511	Proteobacteria	Beta	Burkholderiales	Burkholderiaceae	Burkholderia sp. (strain CCGE1002)	47	MSAVASDSGSPATPADPIACDIFCAVIDNFGDIGVCWRLARQLAHEHGWQVRVFVDDLHAFKKLCPSLVLERARQTLDGIIIEHWREPSHAGDTLEVADVVIEAFGCELPPVYITAMAERARAPLWFNLEYLSAEDWIADFHLRPSPHPRYALSKIFFFPGLGPGTGGVLKERGLDAARAAFEGSLAARTDWWRNLTGHAPPPADATVVSLFAYENPAVDSLLEQWRDSASPIVLLVPEGRISGALARFFGLPSFAAGTHATRGNLSAHALAFTEQPGYDALLWASDINFVRGEDSFVRAQWAAKPFVWHIYPQADDAHLPKLDAALAHYTRTLSKDARAALGRFWHAWNGTGQPDWAEFQRHYPALKRRAAAWAVELAQVGDLAGNLTSFAKTQLK	397	66
I2IHR9	BCh11DRAFT_05750	Uncharacterized protein	243261	Proteobacteria	Beta	Burkholderiales	Burkholderiaceae	Burkholderia sp. Ch1-1	47.5	MSSATPLSEHAADASTAIACDIFCAVIDNFGDIGVCWRLALQLASEHGWQVRVFVDDLHAFQKLCPSLSLERARQTVSGIVVEHWHEPAHAGDTLEVADVVIEAFGCELPPVYVAAMAARERTPVWLNLEYLSAEDWVADFHLRPSPHPRYALTKTFFFPGLGQGTGGVLKERHLDSARAAFEASPTAREAWWRQATGHAPPPAEATVVSLFAYENPAVDSLLEQWRDSAGPVVLLVPEGRISGALARFFGLPSFAAGSHAVRGNLSAHALAFTDQPGYDALLWASDINFVRGEDSFVRAQWAAKPFVWHIYPQADDAHLPKLDAALAHYGRILPADARDALGRFWHAWNGAGTPDWAQLQRHFPALRRRAAEWADELAQVGDLAGNLALFAKTQLI	397	67
B5WGY5	BH160DRAFT_2336	Uncharacterized protein	516466	Proteobacteria	Beta	Burkholderiales	Burkholderiaceae	Burkholderia sp. H160	46.7	MSSVAPVSGSPAAPANPIACDIFCAVIDNFGDIGVCWRLARQLAREHGWLVRVFVDDLHAFQKLCPSLALDRARQTVEGIIIEHWHQPAHAGDTLEVADVVIEAFACELPPVYIAAMAERARAPLWFNLEYLSAEDWVADFHLRPSPHPRYGLSKTFFFPGLGPGTGGVLKERDLDAARAAFESSSAARADWWRNATGHAPPPADATVVSLFSYENPAVDSLLEQWRDSVSPIVLLAPEGRISGALARFFGLPSFAAGTHATRGNLSAHSLAFTEQPGYDALLWASDVNFVRGEDSFVRAQWAAKPFVWHIYPQADDAHLPKLDAALAHYTRRLPANARFALQHFWHAWNGAGQPDWAEFKRHCPALKRRAAAWAVELAQVGDLAGNLTSFAKTQLK	397	68
A0A084DDR0	GQ57_21625	Uncharacterized protein	1506588	Proteobacteria	Beta	Burkholderiales	Burkholderiaceae	Burkholderia sp. MSh2	47.7	MPRTTAAPLPAAPLAPGEPIACDLFCTVIDNFGDIGVCWRVARQLAHEHGWQVRLFVDDLRTFARLLPGLDPDAPRQTVDSIAVEHWHAEAGDALEIADVVIEAFACELPGAYLAAMARRTRRPVWINLEYLSAEDWVADFHLRPSPHPRYPLLKTFFFPGLSAGTGGVLKERDLDARRLAFETDAAARAAWWQRATGGPPPAPGTTVVSLFAYENPAVDALLAQWRDGPSPVVALVPAGRVSPAVARFFGVESFGAGAHARSGNLVAHGLAFVPQADYDPLLWVADANFVRGEDSFVRAQWARKPFVWHIYPQADDAHLPKLDAALAHLSAGLADAPRAALERFWHAWNGAGTPDWADLWQHRAALDANASRWADALAAVGDLAGKLAEFAKSQLK	397	69
Q13VN7	Bxe_A1094	Uncharacterized protein	266265	Proteobacteria	Beta	Burkholderiales	Burkholderiaceae	Burkholderia xenovorans (strain LB400)	47.5	MSSATPLSGHAPDASTAIACDIFCAVIDNFGDIGVCWRLARQLASEHGWQVRVFVDDLHAFQKLCPSLSLERARQTVSGIVVEHWHEPAHAGDTLEVADVVIEAFGCELPPVYVAAMAARERTPVWLNLEYLSAEDWVADFHLRPSPHPRYALTKTFFFPGLGQGTGGVLKERHLDGARAAFEASPTAREAWWRQATGHAPPPAEATVVSLFSYENPAVDSLLEQWRDSAGPVVLLVPEGRISGALARFFGLPSFAAGAHAVRGNLSAHALAFTDQPGYDALLWASDINFVRGEDSFVRAQWAAKPFVWHIYPQADDAHLPKLDAALAHYARTLPADARDALGRFWHAWNGAGTPDWAQLQRHFPALRRRAAEWADELAQVGDLAGNLALFAKTQLK	397	70
A0A0F0DSZ2	UB44_13885	Uncharacterized protein	1619951	Proteobacteria	Beta	Burkholderiales	Burkholderiaceae	Burkholderiaceae bacterium 26	47	MRTITSWDLFCRVVDNYGDIGVCWRLARQLAQEHGHTVRLWVDDLRSFEKICPTVDAKADAQRISGVDIRHWADDAQVASLLAADAHPALHDVVIGAFACAVPEPMLKLMAERASQGSPPVWINLEYLSAEKWVSEHHAMQSPHLRLPLVKHFFFPGFARNTGGVLRESHLGAQRKTFEASPAAHHALWHRLGVDDLMRDCPDALRVSLFAYANPALPTLVAQWEASPQPVVCLVPEGLVAKQVAELLGDASGAQTGARWTRGNLNVAVVPFVPQEHYDPLLWACDINFVRGEDSFVRAQWALKPFVWHIYPQSDDVHLTKLDAFLTRYTAALAEADAKALVAFWHAWNGAPASLNWEDFASTAARLRARAVTWEQSLMQLGDLAANLVAFCEKQVK	397	71
R7X6R9	C266_07327	Uncharacterized protein	1286093	Proteobacteria	Beta	Burkholderiales	Burkholderiaceae	Pandoraea sp. SD6-2	52.7	MPRCDLFCTVVDNFGDIGVCWRLARQLVREHGWSIRLWVDDLTSFRHLRPDIDPSLARQRCDGVDVRRWDADFGPITDDNAPGDIVIEAFACNIPDVCVQAMHARKKAGNAPVWINLEYLSAEDWVDGCHLQKSLHPQLGLLKTFFFPGFTERTGGLIRERELFSRRDAFLASPELRNAWWQRTLGLPAAPKDALVVSLFAYENPALAALLTQWADSATPIVCLVPQGRIAPAVGAWFGREVLAPGESAARGALTVYGLPFVPQTEFDALLWACDLNFVRGEDSFVRAQWAAKPFVWHIYPQDENAHHGKLDAFLSRYLTDRQDDTPDAASLSHGAREALRTFWHLWNGYASTAPDWPALAAALPELNRHARAWANAQAAHPDLARQLASFAEIQVK	397	72
U3GFL5	HMPREF0989_01789	Uncharacterized protein	658080	Proteobacteria	Beta	Burkholderiales	Burkholderiaceae	Ralstonia sp. 5_2_56FAA	47.3	MRTITSWDLFCRVVDNYGDIGVCWRLARQLAQEHGHTVRLWVDDLRSFEKICPAVDAKTDAQRVSGVDIRHWADDAQVANLLAADAHPTLHDVVIGAFACAVPEPMLTLMAERASQGSAPVWINLEYLSAENWVAEHHAMQSPHVRLPLLKHFFFPGFARNTGGLLREAHLGAQRKTFEASPAAHQALWHRLGVDDLMRDNPDALRVSLFAYANPALPTLVAQWEASFQPVVCLVPEGLAAQQIAGLLGDAGGARTGARWKRGNLSVAVVPFVPQEHYDPLLWACDINFVRGEDSFVRAQWALKPFVWHIYPQSDDVHLTKLDAFLARYTPALAEADARALVAFWHAWNGAPASLDWNQFSATVPRLRARAVTWEQSLMQLGDLAANLVAFCEKQVK	397	73
R0ED16	HFRIS_015890	Uncharacterized protein	864073	Proteobacteria	Beta	Burkholderiales	Oxalobacteraceae	Herbaspirillum frisingense GSF30	48.7	MPAARNPLHSLDLFCKVVDNYGDIGICWRLARQLAHEHGLAVRLWVDDLVSFRRIWPEVQTDAATQELAGVTVQHWRGQDGHYGPADVADIVIEFFGCEIPPGYVEAMAQRPVKPVWFNLEGLSAETWVEGCHTLPSPHRSLKLTKYFFFPGFNQRTGGLTVEAGLEAQRQAFLASNAGPALLARLGVTAQEAQACKVSLFCYDYAPIRELFASWQDSPVPVTCLVPEGVGRAVVEDFLAAPMVPGAGATRGALSVRVLPFVAQTDYDRLLWSCDLNFVRGEDSFVRAQWAGKPFIWNIYHQDKNLHHIKLNAFLKIYHPATAAVADLNRAWNGAYPGKLDWHANWRALQTELPVVTEAAGQWLQEMLANGDWMDNLLRFARQLVEQEWNSAENGLK	397	74
B0TUS5	Shal_2244	Uncharacterized protein	458817	Proteobacteria	Gamma	Alteromonadales	Shewanellaceae	Shewanella halifaxensis (strain HAW-EB4)	43.4	MTSQNSPERWDIFCAVVDNYGDIGVTWRLAKQLSAEQPIAITLWVDDLKSFSHILPALDPELVSQVHFGVTINQWSTPLAIAYQTGNVLIEAFACELPEQVKTSLIAMQQASKLDSSAAKPPLWLNLEYLSAESWVEGCHGLPSMQASGLKKYFYFPGFTAKTGGLICENKLFEKRDAWQLNLQNRQDLFASLGLSGIEPIDKVVSVFSYETKALLALCETWQDSEQTIHALFPKGRSLNSLQSILPCSIEELSAGMQIKLGNLVIHILPMTDQEGYDKLLWSCDFNIVRGEDSFLRAQWAAKPFIWHIYAQEDDYHLIKLDAFMQLYCNNLPPELAKSWKVLNLAFNNEQQELTASHWQKINLVDLPLLQHAKQWPIDAINDVDLVSRLVQFVKNS	397	75
V8QKL7	W822_22370	Uncharacterized protein	1424334	Proteobacteria	Beta	Burkholderiales	Alcaligenaceae	Advenella kashmirensis W13003	47.9	MGDSTKTPTPAGPRIDIFCRVVDNFGDIGVCWRLARSLCREWPAQVRLWVDDLDSFARLAPAVEPKLAAQKVDDIDIVHWTDETTGHVPAELVIEAFACDPPAAYVDAMPGRTRLWLNLEYLSAESWTAGFHAQPSPQRNGVSKYFFFPGFSADTGGLICEEGLSLQRRNWTHSPSKQKHFLEKIGLTQAQAYLDGDTLFISLFCYPSAPYRSLLHALRKSHRPVVLLVPQSVLPQLERDAATTLLRDVATQPTGADLPGLTLLRIPFLAQEEYDQLLWMCDLNFVRGEDSFVRAIWARKPFLWHIYEQSENTHLKKLQAWLALFPGHEETKAMMRSWNSPSRHAYFTNQLISVLNTPGQLDSWRRSCRTFAENLSKNKTLSTSIRLFYENAVNSG	396	76
G2ZVA0	BDB_mp60173	Uncharacterized protein	741978	Proteobacteria	Beta	Burkholderiales	Burkholderiaceae	blood disease bacterium R229	48.3	MRNLSSWDLFCRVVDNYGDIGVCWRLARQLAQEHGHAVRLWVDDLHAFERLCPAVDTAAAAQRVSGVDIRHWGNDASTAALLAADAHAAPHDVVVEAFACDIPEPMLQRMADAARQGAAPVWINLEYLSAEDWVAAHHAMQSPHPRLPLVKHFFFPGMTQGTGGVLRESQLGAQRAAFEASPAAHRSLWHRLGVDDLMQRAPDALRVSLFAYANPALPSLVTQWAASARPVICLVPEGLAATQIAELLGEAAPRAGARWTRGHLSVAVMPFLPQEHYDALLWACDVNFVRGEDSFVRAQWALRPFVWHIYPQSDDAHLAKLDAFLAHYAPALPQAAAEALVAFWHAWNAQPTSLDWPAFAAALAPLRDRAATWEYTLLRLGDLAANLVAFCEKQVK	396	77
G8M5Y0	BYI23_A018850	Uncharacterized protein	1097668	Proteobacteria	Beta	Burkholderiales	Burkholderiaceae	Burkholderia sp. YI23	48.3	MTPRAFVLMISHPDATTAPDLACDIFCAVVDNFGDIGVCWRLARQLRAEHGWRVRLFVDDLAVFHALCPEVDATLDRQEAQGIVIEHWREPAHAGDTLAIADVVIEAFACELPHAYVAAMARRAPKPVWVNLEYLSGENWVADFHMRPSPHPRYPLEKSFFFPGLGTGTGGVLKERDLDARRARFDAQAWWQERVGIERPGTDKTVVSLFAYENPAVDALLAQWRDGAAPVVLLVPEGRISGALARFFGVPAFTAGTTARAGALQAHALGFVEQPRFDELLWAADINFVRGEDSFVRAQWTKKPFVWHIYPQSDDAHLPKLDAALAHYTSALDPAARDAVTRFWHAWNGAGVPDWADFWRHRAALDARAAQWADELAGVGDLAGNLVAHVAARRAG	396	78
A0A0D5APL5	TK49_09580	Uncharacterized protein	105219	Proteobacteria	Beta	Burkholderiales	Burkholderiaceae	Ralstonia mannitolilytica	47.7	MRTITSWDIFCRVVDNYGDIGVCWRLARQLAQEHGHTVRLWVDDLRAFEKLCPAVDVKAEAQRVSGVDIRHWGDDAQVAALLAADAHPAPHDVVVEAFACAAPEPMLGHMAELAARGAAPVWINLEYLSAEQWVSEYHAMQSPHPRLPLVKHFFFPGFAPNTGGVLRESHLGAQRAAFDASPAAHHALWHRLGVDDLTREQPDALRVSLFAYSNAALPALVAQWEASPQPVICLVPEGLAATQIADLLGGTAARTGARWTRGNLTVAVVPFVAQEHYDPLLWACDINFVRGEDSFVRAQWALKPFVWHIYPQTDGVHLAKLDAFLTRYTPALSEPDAATLTAFWHAWNGTPALLDWSGLAAAAPRLRARAATWERSLAQLGDLAANLVAFCEKQVK	396	79
D8NVJ7	RPSI07_2322	Uncharacterized protein	305	Proteobacteria	Beta	Burkholderiales	Burkholderiaceae	Ralstonia solanacearum (Pseudomonas solanacearum)	48.3	MRNLSSWDLFCRVVDNYGDIGVCWRLARQLAQEHGHAVRLWVDDLRAFERLCPAVDTAAAAQRVSGVDIRHWGNDASTAALLAADAHAAPHDVVVEAFACDIPEPMLQRMADAARQGAAPVWINLEYLSAEDWVAAHHAMQSPHPRLPLVKHFFFPGMTRGTGGVLRESQLGAQRAAFEASPAAHRSLWHRLGVDDLMQRAPDALRVSLFAYANPALPSLVTQWAASARPVICLVPEGLAATQIAELLGEAAPRAGARWTRGHLSVAVVPFLPQEHYDALLWACDVNFVRGEDSFVRAQWALRPFVWHIYPQSDDAHLAKLDAFLAHYAPALPQAAAEALVAFWHAWNAQPTSLDWPAFAAALAPLRDRAATWEYTLLRLGDLAANLVAFCEKQVK	396	80
A0A0B1YNL7	PI87_03395	Uncharacterized protein	1217052	Proteobacteria	Beta	Burkholderiales	Burkholderiaceae	Ralstonia sp. A12	48.2	MRTITSWDLFCSVVDNYGDIGVCWRLARQLAQEHGHTVRLWVDDLRSFEKLCPTVDVAAEAQRVSGVDIRHWGDDAQVAALLAADAHPAPHDVVIGAFACAVPEPMLRAMAEQASQGAAPVWINLEYLSAENWVAEFHALPSPHPSGQMRLFFFPGFARNTGGVLRESHLGAQRTTFNASPAAHQALWHRLGVDDLMRDNPNALRVSLFAYANPALPTLVAQWEASAEPVICLVPEGLAATQIAELLGDTGAAKTGARWTRGQLTVAVVPFVPQEHYDPLLWACDINFVRGEDSFVRAQWALQPFVWHIYPQSDDVHLTKLDAFLARYTPALPQADADALIAFWHAWNGAPASLNWAEFAAAAPRLRVRATTWEQSLMQLGDLTANLVAFCEKQVK	396	81
S9RY53	C404_15110	Uncharacterized protein	1235457	Proteobacteria	Beta	Burkholderiales	Burkholderiaceae	Ralstonia sp. AU12-08	47.9	MRTITSWDLFCCVVDNYGDIGVCWRLARQLAQEHGHTVRLWVDDLRSFEKLCPAVDVAAEAQRVSGVDIRHWGDDAQVAALLAADAHPAPHDVVIGAFACAVPEPILQGMAEQAAQGTAPVWINLEYLSAENWVAEFHALPSPHPSGQTRHFFFPGFARNTGGVLRESHLGAQRTTFNASPAAHQALWHRLGVDDLMRDNPNALRVSLFAYANPALPTLVAQWEASPEPLICLVPEGLAATQIAELLGNTGAAKTGARWTRGQLTVAVVPFVPQEHYDPLLWACDINFVRGEDSFVRAQWALQPFVWHIYPQSDDVHLTKLDAFLARYTPALAETDANTLIAFWHAWNGAPASLNWAEFAAIAPRLRVRAITWEQSLMQLGDLAANLVAFCEKQVK	396	82
A0A0J9DKH6	AC240_27490	Uncharacterized protein	1676617	Proteobacteria	Beta	Burkholderiales	Burkholderiaceae	Ralstonia sp. MD27	47.7	MRTITSWDIFCCVVDNYGDIGVCWRLARQLTQEHGHTVRLWVDDLRAFEKLCPAVDVAAEAQRVSGVDIRHWGDDAQVAALLAADAHPTPHNVVVGAFACAVPELILQGMAARAAQGTAPVWINLEYLSAENWVAEFHALPSPHPSGQTRHFFFPGFARNTGGVLRESHLGAQRTTFNTSPAAHQALWHRLGVDDLMRDNPNALRVSLFAYANPALPTLVAQWEASPEPVICLVPEGLAATQIAELLGNTGASKTGARWTRGQLTVAVVPFVPQEHYDPLLWACDINFVRGEDSFVRAQWALQPFVWHIYPQSDDVHLTKLDAFLARYTPALAETDANTLIAFWHAWNGAPASLNWAEFAAIAPRLRVRSITWEQSLMQLGDLAANLVAFCEKQVK	396	83
I9BXN0	MW7_1426	Uncharacterized protein	795666	Proteobacteria	Beta	Burkholderiales	Burkholderiaceae	Ralstonia sp. PBA	45.5	MHSSLTCDLFCTVVDNYGDIGVCWRLARQLVQEHGCIVRLWVDDLTAFHRLCPEIDVQVQHQRVAGVDILHWDHDAVTLPAQWTPGEMVIEAFACDLPPGVLDAMSRQPRPPVWLNLEYLSAEPWVREHHALASPHPRLPLVRHFFFPGFEPGTGGLIHETGLEQQQQAFGTGTAGRQRLWHQLGIAPPPADACLVSLFAYANRALPSLLEQWRIAPQPVVCLVPEGLAATQIGQLCGAPEPTIQPASGAAGAPAGWRRGNLTILPIPFVRQERYDELLWACDVNFVRGEDSFVRAQWARKPFVWQIYPQAEEAHLEKLDAFLTRYLALLPAREANVVRNTWHAWNDPVHHPALDWAAFYATLATQRAAAAAWAARLLALGDLAANLVAFCENRLK	396	84
G3A849	RALSY_40210	Uncharacterized protein	907261	Proteobacteria	Beta	Burkholderiales	Burkholderiaceae	Ralstonia syzygii R24	48.1	MRNLSSWDLFCRVVDNYGDIGVCWRLARQLAQEHGHTVRLWVDDLRAFERLCPAVDAAAAAQRVSGVDIRHWGSDASTAALLAADAHATPHDVVVEAFACDIPEPMLQRMADAARQGAAPVWINLEYLSAEDWVAAHHAMQSPHPRLPLVKHFFFPGMTRGTGGVLRESQLGAQRAAFEASPAAHRSLWHRLGVDDLMQHPPDALRVSLFAYANPALPSLVTQWAASARPVICLVPEGLAATQIAELLGEAAPRAGARWTRGHLSVAVVPFLPQERYDALLWACDVNFVRGEDSFVRAQWALRPFVWHIYPQSDDAHLAKLDAFLAHYAPALPQAAAGALVAFWHAWNEQPTSLDWPAFAAALAPLRDRAATWEYTLLRLGDLAANLVAFCEKQVK	396	85
A0A0F7KKP0	AAW31_07340	Uncharacterized protein	44574	Proteobacteria	Beta	Nitrosomonadales	Nitrosomonadaceae	Nitrosomonas communis	48.2	MRWDIFCRVIDNYGDIGVCWRLARQLVAEHGIAVRLWVDNVTSLQRICPDVDAFQEVQNCRGVEVRRWTEPLPELAPADVVIEAFGCELPENYVAAMVPTVSHSTGQAQSRLSLARGKVKRVWINLEYLSAEQWVEGCHGLPSPHPYLPMIKHFFFPGFTPMTGGLLREKGLLMQRDVLQHNLAELWCQLDLPLPISSETTISLFCYDSAPISNLLDAWAASTTAIRCLLPEGKALGQAANWAGRTGLAVGDSVQRGNLLLQIIPFLPQEHYDLLLWACDCNFVRGEDSFVRAQWAARPLIWQIYPQQENVHQIKLDAFLYRYCQGLAEEAVAALCTFHHNWNSGGCLDWNDFWQHHAELQSHAAAWAGQLAQLTDLASNLVSFCKNKVSSKNLNF	396	86
C7RTP6	CAP2UW1_1557	Uncharacterized protein	522306	Proteobacteria	Beta			Accumulibacter phosphatis (strain UW-1)	46.9	MLSRSPAPALPPVDPLATSRPDWDVFCKVIDNLGDIGVCWRLARQMTGEHALRVRLWVDNLTSFHLLCPEVNPALSIQHRQGIEVRRWDGDFPRVDPARVVLETFACRIPESFVEAMAKQSPPPVWLNLDYLSAEDWVAGWHALPSPYPQLPLIKYFFFPGFRHDTGGLLREGELRTRRQNFLASADRQLALWNDVGFPPPTGDALLVSLFAYENPAIGDLLSAWEASETPVCCAAPLSSTLPAMAAYAGQALTAGQSLRRGALELRILPFLQQDRYDQLLWLCRLNFVRGEDSFVRAQWAARPLVWQAYPQEDATHLRKLDAFLTLYGASLPNTTGAVLRDFWQAWNKGSLAVTHWRDLAASLDSLDEHAHRWDAGLAEQDDLCTRLIRFSRSKL	396	87
R1H6Y9	G113_15453	Uncharacterized protein	1268236	Proteobacteria	Gamma	Aeromonadales	Aeromonadaceae	Aeromonas molluscorum 848	48.3	MPTPLPPFDWDIFCCVVDNFGDIGVTWRLARQIEQEGHGSTHGSETKVRLWVDDLVSFARICPGLNPELNGQWQQGIYIQHWHDTLPVDVIPASVVIEAFACELPPAFIDKMVQHTPPPCWINLEYLSAESWVEDCHGLASPQRVGNQSLNKYFFFPGFTPKTGGLLCEHGLVQARERWQQDEAGLAAYWASLGLPPQGEDELRISLFAYESAALVSLVEGWQANPAPVTLLLPMGRAVADVLRGLGCEGRVVQAGDLLQRGNLSVKLLPMTDQAGYDRLLWSCDLNLVRGEDSFVRAQWAGRPFLWHIYPQEEQAHMVKLDGFLDHYLEGLPEESAQWLRAFNHALNQGDNTSELWAKWPQYDAIWRQHGRDWSQKLLRDGDLLTRLVKFLESRI	396	88
J7JD07	GEM_2377	Uncharacterized protein	1009846	Proteobacteria	Beta	Burkholderiales	Burkholderiaceae	Burkholderia cepacia GG4	48	MPRTAPTSPAPLAPDEPIACDLFCTVIDNFGDIGVCWRLARQLAHEHGWQVRLFVDDLHTFTRLLPGVDPDAGRQTLDGIVVEHWHAEVGDALEIADVVIEAFACELPGAYLAAMAQRARRPVWINLEYLSAEDWVADFHLRPSPHPRYPLLKTFFFPGLSAGTGGVLKERDLDARRTAFEADAAARAAWWQRATGDMPPAPGTTIVSLFAYGNPAVDALLAQWRDSPSPIVALVPAGRVSPALARFFGVESFDAGARARSGNLTAYGLAFVPQADYDALLWVADVNFVRGEDSFVRAQWARKPFVWHIYPQADDAHLPKLDAALAHLSAGLADAPRAALERFWHAWNGAGTPDWADLLQHRAVLDTNAARWADALASVGDLAGKLAEYAKSQLK	395	89
E7RWX6	HMPREF0551_1189	Uncharacterized protein	887898	Proteobacteria	Beta	Burkholderiales	Burkholderiaceae	Lautropia mirabilis ATCC 51599	38.6	MSSSRDAATYRPDQRWHLLCQVIDNFGDAGVMWRLARQLHDEHGCHVHLFIDQPEMLERLAPKAERPPVMVSRLDDDAAVGQDADVIVCGFQVRLPQKARAALKTRQRCPPQLIQLEYLSAEDWVADGHGLPSLQPDGLTEHFFNPGFSADTGGLLRERDLLKRRDAFLADPAHKFQWLTAHGILPDFPDHATADTPSPAGRPLLASVLCYPSAPLLSWLTTWLNQPALPPLHLLLPGADTQPWLQSLVPLAQAHPHRLRLSPLPFLPQTEFDPLLWCCDLNLVRGEDSWLRALWAGIPWLWQAYPQDDAAHLQKLDAFLTRITPWLADEPAFLAWQRALRAWNQTPGHDANDLVAWLQNPCAAALSRRLASATAAHVPDLASSLMAFAQAKRTA	395	90
A0A0E9M624	OYT1_01027	Uncharacterized protein	1188319	Proteobacteria	Beta	Gallionellales	Gallionellaceae	Ferriphaselus amnicola	50.9	MSFNCDIFCAVVDNYGDIGVCWRLAKNLSAEGLTVRLWVDDLASFGKLCPELDVACEQQHCREIEVRRWSSHFHDALPAQLVIEAFACELPPSYVVAMAAQSEPPLWVNLEYLSAEDWVEGCHGLPSPHPTLPLTKHFFFPGFTPKTGGLLLERDLLARRDVFQCDPQTLADYWQSLGLTAPQPDELRISLFGYENAAVGELLQVWSASATPITCLVPAGRILPHVAQFFGSDEGAAGQGWQRGNLCVAVLPFVEQERYDYLLWACDVNFVRGEDSCVRAQWAAKPFIWQIYPQHDGVHLDKLQALAARYSAGLSPEAAGVLMQLWQSWNDEHGVALAWGRFAAQREELARHAACWSKQLAGNNLALNLLDFCRNKGRMRAFEFSPLKPFQGQTK	395	91
C4ZKX2	Tmz1t_0133	Uncharacterized protein	85643	Proteobacteria	Beta	Rhodocyclales	Rhodocyclaceae	Thauera sp. (strain MZ1T)	52	MHRFRSPARPRWEIFCQVVDNFGDIGVCWRLATDLARRGGGAVRLWVDEWEALRRICPAAAAVDERAGGSVQGVELRRWTSAFVPLVPGEIVVEAFACELPAAQLEAMAALRQAPLWINLEYLSAEAWVAGCHGMASPHPRLPLVKHFFFPGFDAGTGGLLREADLLARRDAWRARPEGRAAWLAARGIASGPDALRVSLFAYEQPELPALFDAWAGSGREMLVLVPESRVLGDVQRALGRERLQAGDRVVRGALTACVLPFTDQAGYDELLWACELNFVRGEDSFVRAQWAARPFVWQIYPQADAAHHDKLEAFLARYLQGLPAAEADALARFWRAWNGCAPDRATPAEAWPALAAALPGLDVHARRWCDVQAELPDLATALDTFCSHIAHAAR	395	92
A0A0C3MTS7	PO78_4200	Uncharacterized protein	1572758	Proteobacteria	Beta	Rhodocyclales	Rhodocyclaceae	Thauera sp. SWB20	51.5	MHRFRSPARPRWEIFCQVVDNFGDIGVCWRLATDLARRGGGAVRLWVDEWEALRRICPAAAAVDERAGGSVQGVELRRWTRAFVPLVPGEIVVEAFACELPTAQLEAMAALRQAPLWINLEYLSAEAWVAGCHGMASPHPRLPLVKHFFFPGFDAGTGGLPREADLLARRDAWRARPEGRAAWLAARGIASSPDALRVSLFAYEQPKLPALFDAWTGSGREMLVLVPESRVLGDVQRALGRERLQAGDRVVRGALTACVLPFTDQAGYDELLWACELNFVRGEDSFVRAQWAARPFVWQIYPQADAAHHDKLEAFLARYLQGLPAAEADALARFWRAWNGCAPDRATPAEAWPALAAALPALDVHARRWCDVQAALPDLATALDTFCSHIAHAAR	395	93
A0A023E2L3	ASA01S_022_00360	Uncharacterized protein	1216980	Proteobacteria	Gamma	Aeromonadales	Aeromonadaceae	Aeromonas salmonicida subsp. masoucida NBRC 13784	47.3	MTTSSPLKLPPFDWDIFCCVVDNFGDIGVTWRLARQLKQQDQGSVRLWVDDLASFARICPGLDPVLDGQWQQGIYIQHWHDALPADVIPAKVVIEAFACELPAAFTQRMAQQQPTPCWINLEYLSAEPWVEDCHGLASPQRVGDLSLKKYFFFPGFTPRTGGLLCEQGLIAERDQWQQDETGLAAYWASLGLPPKGDNELRVSLFTYESEALVSLIEGWCQSPTPVTLLLPLGRSLNDVLRGAGLASAIATAKAGDLLHAGSLTIKLLPMTDQAGYDRLLWSCDLNLVRGEDSFVRAQWAARPFLWHIYPQEEQAHMVKLDGFLDHYLADFPPEVAQWLRAFNHALNLGEDTSKLWAQWPRYSAIWQQDARSWSQKLLEDGDLVTRLVKFLESRI	395	94
Q082R0	Sfri_1909	Uncharacterized protein	318167	Proteobacteria	Gamma	Alteromonadales	Shewanellaceae	Shewanella frigidimarina (strain NCIMB 400)	44.8	MSVNNSNPLHHHWDIFCTVVDNYGDIGVTWRLAKQLVAEYDIPINLWVDDLLSFSHILPMLDPQKSKQTFNGVNIFQWNNPLDIEFTAGSVVIEAFACELPSQIKSIINQLHQHPLSQAPTWLNLEYLSAEDWVEGCHGLPSSQPSGVKKWFYFPGFTTKTGGLICERELFNQRDEWQADSTHKLALFKKLGLQGINAEDTVISVFSYETPALAALCELWQASLTPIHALIPKGRSLHSLTSILPCDIKDLIPGQQFTIGNLTLHILPMTDQNGFDRLLWSCDFNIVRGEDSFLRAQWAAKPFIWHIYPQEDDYHLVKLQAFMQIYCDNLAPEIATTWSEVNLAFNQGNTNAVVMHWQQLHSVNLSLMQHAIEWPINALNEADLASRLVQFVNNS	395	95
Q8EEP8	SO_2329	Uncharacterized protein	211586	Proteobacteria	Gamma	Alteromonadales	Shewanellaceae	Shewanella oneidensis (strain MR-1)	45.9	MSTSSNASHWDIFCTVVDNYGDIGVTWRLAKQLVNEYHIPIILWVDDLNSFSHILPTLNPKLVSQCFNGVIINHWTTPLAVPYLPGKVLIEAFACELPDEVKLQLATLHKTAPQAVPLWLNLEYLSAEDWVDGCHGLPSMQVSGIKKYFYFPGFTPKTGGLICERELFAERDAWQQDPANKLQLFESLGLKDIQAQDSVFSIFSYETDSLPALCELWQARAKNDAKIHALLPKGRSLNSLQHLLPCPVDALMPGQQIKLGDLTLHILPMTDQQGFDRLLWSCDVNIVRGEDSFLRAQWAAKPFIWHIYPQEDDYHLIKLEAFIRLYCDNLAPDIADTWSKLNFAFSQGQQSAVKTHWQNLNPVSLPLLQHAKEWPIDAINAADLATRLVQFVKKS	395	96
A0A0D5J3Y0	AK34_2029	Uncharacterized protein	350701	Proteobacteria	Beta	Burkholderiales	Burkholderiaceae	Burkholderia dolosa AU0158	46.9	MPHTASSRSSLAPGEPIACDLFCTVIDNFGDIGVCWRLARQLAHEHGWQVRVFVDDLRTFARLAPQVDPDTGRQTVDGIAIEHWHAQAGDALDIADVVIEAFACELPGAYLAAMARRARRPVWINLEYLSAEDWVADFHLRPSPHPRYPLLKTFFFPGLSAGTGGVLKERDLDARRTAFETDAAARDAWWRHATGGAPPAPGTTVVSLFAYENPAVSALLEQWRDGAAPVVALVPTGRVSPAVARFFGVESFGAGAHAASGNLVAHGLAFVPQADYDALLWAADVNFVRGEDSFVRAQWARKPFVWHIYPQADDAHLPKLDAALAHLSAGLADAPRAALERFWHAWNGAGTPDWTDFWQHRTALQRNAERWADTLAAVGDLAAKLAEYAKSQLK	394	97
A0A0J5VVE1	VL00_14980 VL13_12260	Uncharacterized protein	482957	Proteobacteria	Beta	Burkholderiales	Burkholderiaceae	Burkholderia lata (strain ATCC 17760 / LMG 22485 / NCIMB 9086 / R18194 / 383)	46.2	MPRTTASPLPAAPGEPIACDLFCTVIDNFGDIGVCWRLARQLAHEHGWQVRLFIDDLRTFSRLLPGVDPDAGRQTVDTIVVEHWHAEVGDALEIADVVIEAFACELPGAYLAAMARRARRPVWINLEYLSAEDWVADFHLRPSPHPRYSLLKTFFFPGLSAGTGGVLKEHDLDSRRTAFEADAAARDAWWRRATGGAPPAAGTTVVSLFAYENPAVDALLAQWRDGPSPVVALVPAGRVSPAVARFFGVESFDAGTHAHSGNLTAHGLAFVPQADYDPLLWAADINFVRGEDSFVRAQWARKPFVWHIYPQADDVHLPKLDAALAHLSAGLADAPRAALERFWHAWNGAGTPDWADFWQHRAALDANAARWADALAAVGDLTGKLAEYAKSQLK	394	98
A0A0J6LW60	VK92_28490	Uncharacterized protein	1628208	Proteobacteria	Beta	Burkholderiales	Burkholderiaceae	Burkholderia sp. LK4	46.2	MPRTTASPLPAAPGEPIACDLFCTVIDNFGDIGVCWRLARQLAHEHGWQVRLFIDDLRTFSRLLPGVDPDAGRQTVDTIVVEHWHAEVGDALEIADVVIEAFACELPGAYLAAMARRARRPVWINLEYLSAEDWVADFHLRPSPHPRYSLLKTFFFPGLSAGTGGVLKEHDLDSRRTAFEADAAARDAWWRRATGGAPPAAGTTVVSLFAYENPAVDALLAQWRDGPSPVVALVPAGRVSPAVARFFGVESFDAGTHAHSGNLTAHGLAFVPQADYDPLLWAADINFVRGEDSFVRAQWARKPFVWHIYPQADDVHLPKLDAALAHLSAGLADAPRAALERFWHAWNGAGTPDWADFWQHRAALDANAARWADALAAVGDLTGKLAEYAKSQLK	394	99
A0A0E3U992	MB84_00055	Uncharacterized protein	573737	Proteobacteria	Beta	Burkholderiales	Burkholderiaceae	Pandoraea oxalativorans	50.4	MPRCDLFCTVVDNFGDIGVCWRLARQLVREHGWSVRLWVDDLASFRYLRPDIEPTQARQRCDGVDVRHWDADFGPITHDNAPGDIVIEGFACHLPDTYIQAMHERQGAGNAPTWVNLEYLSAENWVEDVHLQKSIHPQLGLLKTFFLPGFTHRTGGLIRERELFSRRDAFLASSELRDAWWKRTLGLAAAPQDVLIVSLFAYENVALPALLAQWAASDTPVVCLVPQGRIAPAVGEWLGRETLAPRESGTRGALTAYGLPFVPQHEFDNLLWACDLNFVRGEDSFVRAQWAAKPFVWHIYAQEDNAHHEKLDAFLDLYLDDLPAGSPALGHTAREALRTFWHLWNGYASTPPDWAALALALPKLKPHAQAWASAQATLPDLARQLASFAENQVK	394	100
A0A0C5J2R8	PG1C_02690	Uncharacterized protein	1565605	Proteobacteria	Beta	Rhodocyclales	Rhodocyclaceae	Rhodocyclaceae bacterium PG1-Ca6	43.2	MNALSPYLATRPIRCDIFCVVVDNYGDAGVCWRLARQLAEEYGWQVRLYIDNPAPLDLLAPDHAQSPVTVAPWPHLLPPDAPHDSPADVVIETFACTLPEVYTEAMARSEKKPVWLNLDYLSAEDWVGELHGMPSPHPHLPLVKHFFFPGFGKRSGGLLREADYDTRRQAFDAAAFRAQLGLPEKAPNELTISLFSYPTAPVAQLTQALAQADRPIRLLQPGSNAAAFTQGAFSTHPLPFLSQSRFDELLWACDVNFVRGEDSFVRAQWAGKPFVWQIYPQADDAHWVKLDAFLHRYMRKIGADDAPQSFESDRRECLNPLLGRAVSGKSPWGTAIDAISTFWHAWNGKGELNWPAFAAALPALASATQRWSVALADQTNLASNLVQFCLERLK	394	101
N6XBC3	B447_17336	Uncharacterized protein	305700	Proteobacteria	Beta	Rhodocyclales	Rhodocyclaceae	Thauera sp. 27	49.6	MDVRLQHERPKWEIFCQVVDNFGDIGVCLRLARDLADRDGKRVRLWVDDWAVLGRLCPAAAAADPARGVEVDGVVLRHWVQPFPDVVPGEIVIEAFACELPEVHLQAMAKLAERPAWINLEYLSAEDWVAGCHGLASPHPRLPLVKHFFFPGFDEASGGLPRETGLIGRRERFRSDPAGMAAWRAERGLGSLADDTLWISLFAYEQAALAGLLEAWQQGTRPVALLVPESRILGDVAAGLGLDALHAGQRIERGRLTTCVLPFTDQAGYDALLWSCALNFVRGEDSFVRAQWAAVPLVWQIYAQQDDAHLVKLEAFLARYCHGLEEGAAAALGDFWRAWNGADDIAPGQAWHALEQALPVIAGHARCWSDRLASTADLASRLTKFCFHIRSAAR	394	102
W4NKK7	K788_005565	Uncharacterized protein	1323664	Proteobacteria	Beta	Burkholderiales	Burkholderiaceae	Burkholderia caribensis MBA4	47	MSSAPTQAFPPSTIACDIFCAVIDNFGDIGVCWRLARQLASEHGWQVRLFVDDLHAFHRLNASVDVKSARQTVDGIVVEHWHEPAHAGDTLQVADIVIEAFACELPHVYVEAMARRERVPVWFNLEYLSGEDWVADFHLRPSPHPRHALNKTFFFPGLGKGTGGVLKERDLDARRAAFEASADARAAWWQAKTGTAPPSGEATVVSLFAYENPAVDSLLEQWRDAEREIVLLVPEGRISGAVARFFSLPAFAAGTHRSRGSLRAHALAFTDQPGYDELLWASDINFVRGEDSFVRAQWAARPFVWHIYPQADDAHLPKLDAALAHYAHGLPAAARDALGRFWHAWNGNGTPDWAELQRHRRLLDARAADWARELASIGDLAGNLAGFAKSQLK	393	103
A0A095WB33	LA03_07795	Uncharacterized protein	28095	Proteobacteria	Beta	Burkholderiales	Burkholderiaceae	Burkholderia gladioli (Pseudomonas marginata) (Phytomonas marginata)	47.5	MPPIPDAAALPEPIACDIFCTVVDNFGDIGVCWRLATQLAREHGWQLRLIVDDLHTFARLAPAVDPAARRQHVEGIAIEHWGEPVHAGDTLAIADVVIEAFGCELPAEYVAAMARRERAPVWINLEYLSAEDWVADFHQRPSPHPRHALLKSFFFPGLGPGTGGVLKEADLDARREAFEASAEAREAWWRRATGAPAPAREACVISLFAYENPALGPLLEQWRDGELPIVLLVPEGRICPEIAAFFGLERFGAGSRATAGRLSAHGLAFVAQPDYDALLWASDLNFVRGEDSFVRAQWARKPFVWHIYPQGDDAHLPKLDAALAHLAAGLPEPAREAAARFWHAWNGAGTPDWADFIAHRAAFEARAGAWAEELAAVGDLAGNLAEFTKTQLK	393	104
A0A0J1D655	EOS_01050	Uncharacterized protein	908627	Proteobacteria	Beta	Burkholderiales	Burkholderiaceae	Burkholderia glathei PML1(12)	48.3	MPVAAGNASVNFDAPAGNIACDIFCAVIDNFGDIGVCWRLARQLAAEHGWQVRLFVDNLKAFHALCPAVDPALDRQSAAGVVIEHWHAPSHAGDTLQIADVVIEAFGCELPAVYVSAMACREQKPVWLNLEYLSAEDWVADFHLRPSPHPRYALDKTFFFPGLGPGTGGVLKERTLDAEREAFRRDAWWRARVGITAPPPGTTVISMFAYENPAIDTLLEQWRDSDTPVALLVPEGRISGALARFFGLPDFLAGAKAQSGSLKAYALGFVEQPLFDSLLWAADLNFVRGEDSFVRAQWAQKPFVWQIYPQGDDAHLPKLDAALAHYANGLPDGARASLERFWHAWNGAGAPDWDDFWRNRALLEQRAADWAAELASIGDLAGNLAEFAKTQLK	393	105
A0A038H1M1	BG58_07080	Uncharacterized protein	1458357	Proteobacteria	Beta	Burkholderiales	Burkholderiaceae	Burkholderia jiangsuensis	46.9	MKPRAFILMTPHPADPELACDIFCAVVDNFGDIGVCWRLARQLRAEHGWRVRLFVDDLKVFHALCPEVDATLSRQDAMGVTIERWHEPSHAGDTLAIPDVVIEAFGCELPHAYIASMARREPKPVWINLEYLSGEDWVADFHMRPSPHPRYPLDKSFFFPGLGKGTGGVLKERDLDTRREHFDAHAWWRERVGIARPGDGETVVSLFAYENPAVDALLAQWRDGDAPVVLLVPEGRISGALARFFGLPAFAAGTSASAGALRAHALGFVEQPRFDELLWAADINFVRGEDSFVRAQWAHKPFVWQIYPQADDAHLPKLDAALAHYTGTLDPSAGEAVARFWHAWNGAGAPDWADFWRHREKLETCAARWAKELAGVGDLAGNLVAHAASRLGR	393	106
A0A095EVZ1	DM48_6454	Uncharacterized protein	13373	Proteobacteria	Beta	Burkholderiales	Burkholderiaceae	Burkholderia mallei (Pseudomonas mallei)	47.5	MPPIPDAAALPEPIACDIFCTVVDNFGDIGVCWRLATQLAREHGWQLRLIVDDLHTFARLAPAVDPAARRQHVEGIAIEHWGEPVHAGDTLAIADVVIEAFGCELPAEYVAAMARRERAPVWINLEYLSAEDWVADFHQRPSPHPRHALLKSFFFPGLGPGTGGVLKEAGLDARREAFEASAEAREAWWRRATGASAPAREACVISLFAYENPALGPLLEQWRDGELPIVLLVPEGRICPEIAAFFGLERFGAGSRATAGRLCAHGLAFVAQPDYDALLWASDLNFVRGEDSFVRAQWARKPFVWHIYPQGDDAHLPKLDAALAHLVAGLPEPAREAAARFWHAWNGAGTPDWADFIAHRAAFEARAGAWAEELAAVGDLAGNLAEFTKTQLK	393	107
B2JFL1	Bphy_0850	Uncharacterized protein	391038	Proteobacteria	Beta	Burkholderiales	Burkholderiaceae	Burkholderia phymatum (strain DSM 17167 / STM815)	47.2	MSSAPTQAPQPSTIACDIFCAVIDNFGDIGVCWRLARQLAGEHGWQVRLLVDDLHAFHKLNASIDVNSARQTVGGIVVEHWHEPAHVGDTLQVADVVIEAFACELPHAYIEAMARRERAPVWFNLEYLSGEDWVADFHLRPSPHPRHALMKTFFFPGLGKGTGGVLKERDLDARRAAFAASPDARAAWWQARTAGTPPSRNAVVVSLFAYENPAVDSLLEQWRDAKGEIVLLVPEGRVSGAVARFFGLPSFAGGAQAVRGSLRAHALAFTDQPGYDELLWASDINFVRGEDSFVRAQWAARPFVWQIYPQADDAHLPKLDAALAHYAHGLSADARAALGRFWHAWNGKGTPDWEDLWRHRARLDARAAAWAHELASIGDLTGNLAEFAKSQLK	393	108
W6WW79	PMI06_004142	Putative conserved protein UCP015557	1144309	Proteobacteria	Beta	Burkholderiales	Burkholderiaceae	Burkholderia sp. BT03	46	MSSAPPQALHPSTIACDIFCAVIDNFGDIGVCWRLARQLASEHGWQVRVFVDDLHAFHKLNASVDVKSARQTVDGIVVEHWHEPAHVGDTLQVADVVIEAFACELPHVYVEAMARRERVPVWFNLEYLSGEDWVADFHLRPSPHPRHALNKTFFFPGLGKGTGGVLKERDLDARRAAFEASPDARAAWWRAKTGSAPPSKDATVVSLFAYENPAVDSLLEQWRDAEREIVLLVPEGRISGAVARFFGVPSFAAGTHASRGSLRAHALAFTDQPGYDELLWASDINFVRGEDSFVRAQWAARPFVWHIYPQADDAHLPKLDAALAHYAHALPAVARAALGRFWHAWNGNGTPDWADLQRHRRLLDTRAADWARELASIGDLAGNLAGFAKSQLK	393	109
I5CE07	WQE_45843	Uncharacterized protein	1171375	Proteobacteria	Beta	Burkholderiales	Burkholderiaceae	Burkholderia terrae BS001	46	MSSAPPQALQPSTIACDIFCAVIDNFGDIGVCWRLARQLASEHGWQVRVFVDDLHAFHKLNASVDVKSARQTVDGIVVEHWHEPAHVGDTLQVADVVIEAFACELPHVYVEAMARRERVPVWFNLEYLSGEDWVADFHLRPSPHPRHALNKTFFFPGLGKGTGGVLKERDLDARRAAFEASPDARAAWWRAKTGSAPPSKDATVVSLFAYENPAVDSLLEQWRDAEREIVLLVPEGRISGAVARFFGVPSFAAGTHASRGSLRAHALAFTDQPGYDELLWASDINFVRGEDSFVRAQWAARPFVWHIYPQADDAHLPKLDAALAHYAHALPAVARAALGRFWHAWNGNGTPDWADLQRHRRLLDTRAADWARELASIGDLAGNLAGFAKSQLK	393	110
A0A0A0DSS9	JY96_20870	Uncharacterized protein	1538295	Proteobacteria	Beta	Burkholderiales		Aquabacterium sp. NJ1	43.8	MLWDVFCRVIDNFGDIGVCWRLACDLAQRGHQVRLWVDDAQALAWMAPQVRWQADAAMGIPTGQGQAGVTVCHWQDAQQLDVVAPGVQAGDVVVEAFGCDPPDAFLARMQARATQGSSAQWVNLEYLSAEDYVERSHGLRSPVWSGVAKGLHKRFFYPGFTAATGGLLREPGLIARRESETGSSSARQHWLSQLGLQLPPDAHLVLLFCYESAPVGDLLDRLAALAHQGPETHVLLTPGPATRLARAWVQTKGAAAPAFASRLHELPPLPQADFDRLLWCCDLNLVRGEDSAVRALWAGRPHIWHIYEQDDGVHAAKLDAFMARWQAGWPAALQAEVRAWWLAWNRLGPMPVQLPDWRSPDAPWRKHSEKARVRLLAQQDLTSQLLQFIASSG	393	111
Q0HVC8	Shewmr7_1938	Uncharacterized protein	60481	Proteobacteria	Gamma	Alteromonadales	Shewanellaceae	Shewanella sp. (strain MR-7)	47.2	MATTAPHWDIFCCVVDNYGDIGVTWRLAKQLVNEYQLPITLWVDDLNSFSHILPSLDPNQSSQVFNGVTINHWTTPLPVAFVPGAVLIEAFACELPDEVKQRLIALHNTTPQAVPVWLNLEYLSAEDWVDGCHGLPSMQASGIKKYFFFPGFTPKTGGLICERELFAERDAWQQDSANKLQLFERLGLKDIQAQDTVYSVFSYETDSLPALCELWQASATSDAKIHALIPKGRSLNSLQHILPCKVEALSPGQQIKLGDLTLHILPMTDQQGFDRLLWSCDFNIVRGEDSFLRAQWAAKPFIWHIYPQEDDYHLIKLEAFIQLYCDNLPPNIAGTWSKLNLAFNQGEQSAVKTHWQNLNPVSLPLLQHAKEWPIDAINAADLATRLVQFVKKS	393	112
A0A0C2C9I5	BurMR1_3811	Putative conserved protein UCP015557	870478	Proteobacteria	Beta	Burkholderiales	Burkholderiaceae	Burkholderia sp. MR1	48.1	MSTPSTSITGPELACDIFCAVVDNFGDIGVCWRLARQLRAEHGWRVRLFVDDLEVFHALCPAVDASLARQEAAGVVIEHWREPAHAGDVLDIADVVIEAFACEIPHAYIAAMARRERKPVWVNLEYLSGEDWVADFHTRPSPHPRYPLEKSFFFPGLGPGTGGVLKERGLDAAREQFDAASWWRERVGIERPDAASTVVSLFAYENPAVDALLAQWRDGASPVVLLVPEGRISGAVARFFGRPNFAAGASARAGALTAHALGFVEQPRFDELLWTADINFVRGEDSFVRAQWARKPFVWHIYPQADDAHLPKLDAALAHYTRGLSHAARDAIGRFWHAWNGAGAPDWADFWRHRREFEARASRWADELAGIGDLAGNLAAHVDARMAPRLIA	392	113
J2VRL4	PMI40_01093	PP_1857 family protein	1144342	Proteobacteria	Beta	Burkholderiales	Oxalobacteraceae	Herbaspirillum sp. YR522	50.7	MPNEIRTAAGHPLRTLDLFCKVVDNYGDIGICWRLARQLVREHGIAVRLWVDDLVSFQRLCPEVDTSAELQQVHGVAVRHWHAQDQEASFAADDVADIVMEFFGCEIPHGYVAAMAQRNVRPLWFNLEGLSAEQWVEGCHTLPSPHRSFKLTKYFFFPGFNDKTGGLSFEADLQARRQAFVEQGERQAFLASLGVTAEQMQGCKVSLFCYDYAPVADLLAAWQASPRPVTCLVPDGVASAAIERFLGAPARPGAFATRGALTMRVLPFVPQPDYDKLLWSCDFNFVRGEDSWVRGQWAARPFVWNIYKQDKNLHHVKLNAFLAIYRPATAELATLARAWNGAAPGEIDWAATWSAVLQDLPVLTAGAGQWVDTLLANGDFMTNLLSFARRLE	392	114
A4G3T2	HEAR0987	Uncharacterized protein	204773	Proteobacteria	Beta	Burkholderiales	Oxalobacteraceae	Herminiimonas arsenicoxydans	46.1	MTFPSTLHLFCRVVDNYGDIGICWRLARQLQQEHGVIVTLWVDDLASFQRICPEVALDTEIQQVAGVTVRHWRNQDGVFSAGDVADIVIEFFACDIPPGYIVAMAECNPRPVWLNLEGLTAEEWVEGCHTLPSPHPRLPLTKHFFFPGFTSKTGGLLHESALEEERRKFQSDTAAIRVFFAQFGLTPAEMASLKVSLFCYPHAPVKALFDAWQNGASTITCLVPEGVAVEAVQSFLGMDAQAGAVQTRGALTVRILPFVAQSDYDRLLWACDINFVRGEDSWVRAQWAGKPFIWHIYPQDENLHHKKLRAFLQRYALDIASLMAFSLHWNDAGPALAEEQADWPALWQRLQADRVCIERRSADWRRQMLENGDLAGNLLKFAEGLHSAAAKN	392	115
A0A086W9R5	JN27_12470	Uncharacterized protein	760117	Proteobacteria	Beta	Burkholderiales	Oxalobacteraceae	Massilia consociata	50.4	MPSNPNLTLAIFCKVVDNYGDIGICWRLARQLWREHGVHVTLWVDDLVSFRRICPEVDTAAGAQQVDGVLVRHWCDQEGRFAPEDVADIVIEFFAVDPPPGYVAAMAQRLPRPVWFNLEGLTAEEWVEGCHRLPSMHPRLKLTKHFFFPGFTAKTGGLLHEAGLDEQRRAFQADRAAIAAFLAGLGLAEAEMEALKVSLFCYPHAPVADLLRAWSTGSQPVSCLVPEGVAVETVRAFMGSDARAGDHATRGALTVRVLPFVPQPDYDRLLWACDLNFVRGEDSFVRAQWAGRPFVWHIYPQDENLHHKKLRAFLDRYARGPGLEALEHLSLGWNGAIDIGSMSVAWQDLRAELERIAIRAEEWRREVLAHGDLTTKLLDFTRELGMAAENPV	392	116
J2IEQ1	AEST_15830	Uncharacterized protein	1197174	Proteobacteria	Gamma	Alteromonadales	Alteromonadaceae	Alishewanella aestuarii B11	45.3	MSSDNTHKLRWEVFCSVVDNFGDIGICWRLCRQLAAEFQVPVRLWVDDLLSFQRICPDVEPALSEQHLAGVVICHWQPDLDWRTITPAQVVIEALACTIPFAYQQQMAAQTVPPLWLNLEYLSAEAWVEDCHTLASPQPQLPLNKYFFFPGFTAKTGGLLREQQLITQLDQFASDRVAQQRFWQQLQLDDALDFSRRISLFAYSQQQLAGLLQLWQQQTESTLCLIPEGTLAEQAMALCPGLALGKPWQQGQLKLCILPFLPQPDYDLLLAACDINFVRGEDSIIRAQWAAKPFIWQIYRQAEQAHLDKLAAFYQRYSQHWPPQLATAVWQFWLGWNTEQELSTAWLGFVQQLNEIEQKNREWRAQLIGNGDLATNLVRFVEKKIIMPRNFS	392	117
I9P4T2	AGRI_03854	Uncharacterized protein	1195246	Proteobacteria	Gamma	Alteromonadales	Alteromonadaceae	Alishewanella agri BL06	46.7	MLSAQLPAQRWEIFCSVVDNFGDIGICWRLSRQLVAEFRLTVTLWVDDLTSFQRLCPEVNCQAEQQQLSGVDVRHWHSDIDWQQQQPANVIIEALACTIPYAYQQQMAAQRLKPLWLNLEYLSAESWVEDCHTLGSPQPQLPLDKYFFFPGFTAKTGGLLCEQALVPTLDQFAQDRQAQQQFWQQLKLDDALQYSRRISLFAYGQQQLGTLFQRWQQAGSTTLCLIPVGQLAEQAMAICAGLKPGQPWRQGQLTLCILPFLPQPEYDKLLAACDINFVRGEDSIIRAQWAAKPFIWQIYRQDEQAHLDKLAAFFKRYTANWPGSLAAALWDFWLQWNTEQPLIDSWQQFESQLDEIKQKNHEWRQQLIANGDLATNLVRFVEKKIIMPRNFS	392	118
H3ZJ07	AJE_16874	Uncharacterized protein	1129374	Proteobacteria	Gamma	Alteromonadales	Alteromonadaceae	Alishewanella jeotgali KCTC 22429	45.8	MSSDNTRKLRWEIFCSVVDNFGDIGICWRLCRQLAAEFQLPVRLWVDDLASFQRICPDVEPTLPEQHLAGVVICHWQPDLNWRTITPAEVVIEALACTIPFAYQQQMAVQAVPPLWLNLEYLSAEAWVENCHTLASPQPQLPLNKYFFFPGFTAKTGGLLREQQLITQLNQFASDRAAQQRFWQQLQLDDALDFSRRISLFAYSQQQLAGLLQLWQQQADSTLCLIPEGTLAEQAMALCPGLARGKPWQQGQLKLCILPFLPQPDYDLLLAACDINFVRGEDSIIRAQWAAKPFIWQIYRQAEQAHLEKLSAFYQRYSQNWPPQLATAVWQFWLGWNTEQALSSTWLDFVQQLDEIEQKNREWRAQLIANGDLATNLVRFVEKKIIMPRNFS	392	119
A3D4R4	Sbal_2231 Sbal_4517	Uncharacterized protein	325240	Proteobacteria	Gamma	Alteromonadales	Shewanellaceae	Shewanella baltica (strain OS155 / ATCC BAA-1091)	45.2	MTNTPRSTHWDIFCTVVDNYGDIGVTWRLAKQMANEYQIPVNLWVDDLASFSHILPTLDPLKTAQSFNGVNIIHWTKPLPIAFVAGEVLIEAFACELPEQVKAQLVYLHQNAPESVPIWLNLEYLSAEDWVEGCHGLPSLQANGLKKYFYFPGFSAKTGGLICEQDLFAERDAWQANSANKLQLFSQLGLKRIEAQDTVISIFSYETEALPALCELWQQSAEKIHALIPKGRSLNSLTQLLPCDIAALVPGQQINHGNLTLHILPMTDQQGFDRLLWSCDFNIVRGEDSFLRAQWAAKPFIWHIYPQEDDYHLVKLEAFLKLYCDNLPPKIACYWSELNLAFNQAQQSAVSLHWQNLNPVNLPLLHHAKQWPINALNAADLATRLVQFVKNS	392	120
E6XM52	Sput200_2115	Putative uncharacterized protein	399804	Proteobacteria	Gamma	Alteromonadales	Shewanellaceae	Shewanella putrefaciens (strain 200)	44.7	MIKTPCSNHWDIFCTVVDNYGDIGVTWRLAKQLVNEYQLPVNLWVDDLASFSHILPTLDPRKAIQTFNDVNIIHWIEPLPIAFVAGSVLIEAFACELPEQVKEQLVYLHQHAPKSVPVWLNLEYLSAEDWVEGCHGLPSLQANGLKKYFYFPGFSAKTGGLICEQDLFAKRDVWQANTANKLQLFTDLGLKGIQEQDTVISVFSYETEALPALCELWQQSTVKIHALIPKGRSLNSLTHLLPCEIAALVPGQQVNHGNLTLHILPMTDQHGFDRLLWSCDVNIVRGEDSFLRAQWAAKPFIWHIYPQEDDYHLIKLGAFIQLYCDNLLPEIAQTWTNLNLAFNQGLQSAVVNHWQNLNPVSLPLLQHAKQWPIDAINAADLATRLVQFVKKS	392	121
A8FVS4	Ssed_2338	Uncharacterized protein	425104	Proteobacteria	Gamma	Alteromonadales	Shewanellaceae	Shewanella sediminis (strain HAW-EB3)	44.3	MSTEIANQHWDIFCEVVDNYGDIGVTWRLAKQLVKEYQIDINLWVDDLKSFSHILPGLKPDQATQTFDHVTIHQWNVPLDINFVPGAVLIEAFACELPEQVKSQLIALQQSPDDTPPLWLNLEYLSAENWVEGCHGLPSMQASGIKKYFYFPGFTPKTGGLICENELLEQRTAWQSDPANKLALFSQLGLSGIDVQDKVISVFSYETLALSALCQQWQESSQKIHALIPKGRSLNSLTHLLPCSVEALTPGQQIVINNLTLHILPMTDQPSFDRLLWSCDFNIVRGEDSFLRAQWAAKPFIWHIYPQEDDYHLVKLEAFISLYCDNLAPEIAKYWTELNLAFNQEQQSAVNLHWQNLDSVNLPLLQHAQKWPIFALNDADLATRLVQFVKNS	392	122
F7RNU1	SOHN41_02029	Uncharacterized protein	327275	Proteobacteria	Gamma	Alteromonadales	Shewanellaceae	Shewanella sp. HN-41	44	MINTPRSNHWDIFCTVVDNYGDIGVTWRLAKQIASEYQIPVNLWVDDLASFSHILPTLDPLKTVQTFSGVNIFHWTKPLPIAFTAGSVLIEAFACELPEQVKNQLMHMHQVDPKSVPIWLNLEYLSAEDWVEGCHGLPSLQASGLKKYFYFPGFSAKTGGLICEQDLFAERDAWQADTANKLQLFSQLGLKGIEAQDTVISIFSYETEALPALCELWQQSAEKIHALIPKGRSLNSLTHLLPCDIAALVPGQQINHSNLTLHILPMTDQQGFDRLLWSCDFNIVRGEDSFLRAQWAAKPFIWHIYPQEDDYHLVKLEAFLKLYCDNLPPKIACYWSELNLAFNQAQQSAVSLHWQNLNPVNLPLLHHAKQWPINALNAADLATRLVQFVKNS	392	123
B1KEH2	Swoo_2269	Uncharacterized protein	392500	Proteobacteria	Gamma	Alteromonadales	Shewanellaceae	Shewanella woodyi (strain ATCC 51908 / MS32)	44.6	MSTETDNKHWDIFCAVVDNYGDIGVTWRLAKQLAHEYELKIKLWVDDLHSFSHILPELDPSLTSQQFCGVDILRWSSPLDITFDPGSVIIEAFACELPLEVTESLIALKKDTKATPPLWLNLEYLSAEAWVDGCHALPSLQKSGLKKFFFFPGFTDKTGGLICEKSLFTEREQWQATPKNKLALFEHLGLQGIDKDDQCISVFSYETEALAALCELWQHAQKKVHLLIPKGRSLHSLSHLLPIQYELIQPGQRYEYKQLTIHILPMTDQQGFDKLLWSCDVNIVRGEDSFLRAQWAARPFIWHIYPQEDDYHLVKLEAFMQVYCDNLAPKIAEYWSALNLAFNQGAQNRVKTQWQHLDSVNRPLLQHAREWPVNALNDADLASRLVQFVKNS	392	124
I1E0X9	RNAN_2970	Uncharacterized protein	562729	Proteobacteria	Gamma	Chromatiales	Chromatiaceae	Rheinheimera nanhaiensis E407-8	47.3	MAVMTQAAVRWDIFCAVIDNFGDIGICWRLSRQLAAEHGISVRLWVDDLASFKKICPKLDISQTEQQLSGVTVRLWSEQTDWAAEQVADVVIEALACTIPMPYQQAMAAQSTMPLWLNLEYLSAEDWIESCHALPSPQPNLPLNKYFFFPGFTGATGGLLQEAQLQQHLAAFAADLQAQQQFWTALGINNSSIYQQKISLFAYDHPQLENLLACWQAHSAPLLCLVPEGLLAQQLTTLYPEFGAQRSLTLGALTLVILPFMPQDDYDKLLAACDINFVRGEDSVIRAHWAAKPFIWQIYRQAEQAHLEKLNAFMQRYCSAMPADLAGTVKSFWLAWNTDTPLAESWQQFAAKSEQIADYNLNWRAQLTANGDLASNLVHFVEKKFIMRRNFS	392	125
G2KP27	MICA_189	Uncharacterized protein	856793	Proteobacteria	Alpha			Micavibrio aeruginosavorus (strain ARL-13)	42.4	MMTTPPIHAPLSIDLFCRVIDNFGDIGVCWRFARQLVRDQGCGVRLYVDDFKTFARIEPRLDPAAPRQVIDGVTILLWTEDAIGQFYNTPDLPMADAVIEAFACDLPQTVIAAMKATTPNPVWVDLEYLSAEDWVDGVHAIPSTNPMTGMKKTLFFPGFTPRTGGLSREVGLMDAIKTFQSDTTAQNAWRARHGIPAIDPDTIDISLFCYDNAPVAALIRMLDREQIKTRLLVPAGVAPTHMAALNDFQSDHVSLHPVPFLTQDDYDKLLWTAHINFVRGEDSFVRAIWAGRPMVWQIYVQEENAHLVKLDAFLGRYSANLSPQDAEKLAQFTIMWNVEALGEGSTQVMRDFFEALPRLGPHARDWARNLAEQADLADQLVRFIRNQKDQN	391	126
K9DDT7	HMPREF9710_02411	Uncharacterized protein	883126	Proteobacteria	Beta	Burkholderiales	Oxalobacteraceae	Massilia timonae CCUG 45783	50.9	MFQNSSAPSLAIFCKVVDNYGDIGICWRLARQLRHEHGVAVTLWVDDLASFRRICPQVDPGAAAQAVQGVAVRHWRGQDGLYGVGDIPDVVIEFFGCELPPAWVEAMAARTPRPVWINYEGLTAEEWVEGCHRLPSMHPRLKLTKHFYFPGFNERTGGLLCEAGLDARRRAFQRDPAQAAAFLARFGVGAGEAARRKVSLFCYPEAPVDGMFGAWREAAQPTLCLVPEGVARAQVEAFLGGAAVAGAGATRGALTVKVLPFVPQDDYDLLLWSCDLNFVRGEDSWVRAQWAGRPFVWHIYPQDEQLHHKKLRAFLQAYAPALPALDAFMLGWNGAREVVDWRGAWAALEAELPRIAQQAEAWRDQVTAHGDLATKLLDFVRELGQAPENRV	391	127
A0A0J8Q9F8	AC731_11595	Uncharacterized protein	1134435	Proteobacteria	Beta	Rhodocyclales	Rhodocyclaceae	Thauera humireducens	51.8	MQSVHRSSALNWEIFCQVVDNFGDIGVCWRLARDLAARTGSQVRLWVDDWTVLTRICPEARTLDPQQGGRVAGVDLRQWTDPFPRVAPADVVIEAFACEIPEAHLQAMAARTPVPVWINLEYLSAEDWVAGCHALASPHPRLPLVKHFFFPGFDEGTGGLLREPDLLARRDAFRADSAGRGDWLARRGVLAGHDETCVSLFAYEQARLPGLIRLWTQGAQRLHVLVPEGRVLGDVERALGRTALKVGDCIHEGSLSVHVLPFTDQDGYDELLWACDLNFVRGEDSFVRAQWAGVPCVWQIYPQDEDAHFDKLEAFMARYLAGAALPEAEAFGAFWRAWNGRGDPAAAWPAFAAALPGLQRRAARWCDDLARQSDLVSRLTGFCSHIPAVAG	391	128
V9ZV02	AH4AK4_1106	Uncharacterized protein	1354302	Proteobacteria	Gamma	Aeromonadales	Aeromonadaceae	Aeromonas hydrophila 4AK4	48.6	MTSPLPPFDWDIFCTVVDNFGDIGVTWRLARQLEREGHGQVRLWVDDLASFARICPGLDPALDRQWVEGIHIQRWQGPLPADAIPASVVIEAFACELPAPFIERMAEQSPPPCWINLEYLSAEAWVEDCHGLASPQRVGRLSLNKYFFFPGFTPRTGGLLCEQGLVAERDRWQQDEAGLAAYWTSLGLPPKAQDELRISLFTYESEALKSLVASWSQGATPITLLLPMGRALPDVLSGAGLESAIGTARAGDLLQAGLLTIKLLPMTDQAGYDRLLWSCDLNLVRGEDSFVRAQWAARPFLWHIYQQEEEAHLVKLAHFLDHYLEALPAEDGQWLRELNLALNRGEDCSELWAQWPIHGTHWRQHARSWSQKLLREGDLVTRLVKFLESRI	391	129
A0A023RFA9	B224_0950	Uncharacterized protein	1208104	Proteobacteria	Gamma	Aeromonadales	Aeromonadaceae	Aeromonas media WS	49.2	MTSPLPPFDWDIFCTVVDNFGDIGVTWRLARQLEREGHGEVRLWVDDLASFARICPGLNPARDRQWVEGIHIQRWQGPLPADAIPARVVIEAFACELPAPFIERMAEQSPPPCWINLEYLSAESWVEDCHGLASPQRVGKLSLNKYFFFPGFTAKTGGLLCEQGLIAERERWQQDEAGLAAYWASLGLPPRAQDELRISLFTYESEALKSLVQCWSQGATPVTLLLPLGRSLNDVLSGAGLESAIGTARAGDLLQSGQLAIKLLPMTSQAGYDRLLWSCDLNLVRGEDSFVRAQWAARPFLWHIYPQDDQAHIAKLDDFLGHYLGALPADGGQWLRAFNHALNHGQDVRELWAQWPQFGTIWQQHARSWSQKLLADGDLVTRLVKFLESRI	391	130
G4ME43	BKIR_c49_6053	Uncharacterized protein	1055526	Proteobacteria	Beta	Burkholderiales	Burkholderiaceae	Candidatus Burkholderia kirkii UZHbot1	47.8	MSTPPSKVPGAQELACDIFCAVIDNFGDIGVCWRLARQLRAEHGWRVRLFVDDLTVFHALCPEVDATLPRQEAMGVVIEHWRAPAHAGDTLSIADVVIEAFACELPRVYIAAMARRDPKPVWINLEYLSGEDWVADFHMRPSPHPRYPLEKSFFFPGLGAGTGGVLKERDLDTRRERFDAASWWRERVGIERPGDEQTVVSLFAYENPSADALLAQWRDGDAPVVLLVPEGRISGALARFFGLPGFTAGMSARADALQVYAFGFVEQPRFDELLWAADINFVRGEDSFVRAQWANKPFVWHIYPQADNAHVPKLDAALAHYTRALAPAARNAVTRFWHAWNGAGTPDWAELRRHRPALEARAARWAEELASIGDLAGNLAAHVAARMTRR	390	131
A0A0G3ESE5	ABW99_12655	Uncharacterized protein	445709	Proteobacteria	Beta	Burkholderiales	Burkholderiaceae	Pandoraea thiooxydans	52.1	MRLRCDIFCTVVDNYGDIGVCWRLARQLAAEHGWAVRLWVDDLASFARLRPEIDAQAARQSLDGVDVRHWPTPWPAPPAAEMPAEVVIEAFACDIPQAYLQAMAEYRPAPVWLNMEYLSAEDWVDGCHLQRSPHPRLPLTKIFFFPGFSAATGGLLREHDLLGRRDAFLAQGQAQRDFWKNLCLPQPEPQTLIVSLFAYENPVLPALLAAWRDGPRPVTCLIPQGRISPQAAAFVGKPSLGPGESARQGALTMHGVPFLPQDRYDELLWACDFNFVRGEDSFVRAQWAAKPMAWHIYPQSDAAHALKLDAFLRRYCAALPASAGAALQRFWHNWNGFDASPQASAIAATWGELAQAMPALSAHARAWAQHLARHEDFASALVQVCKNQLK	390	132
A0A085FTT0	FG94_00786	Epf adjacent protein	1502852	Proteobacteria	Beta	Burkholderiales	Oxalobacteraceae	Massilia sp. LC238	49.6	MPFTPALTLALFCKVVDNYGDIGICWRLARQLWREHGVHVSLWVDDLHSFRRICPEVDVAAAAQTVQGVLVRHWRDQEGSFAPEEVADIVIEFFAVDIPPGYVAAMAQRTPRPVWFNLEGLTAEEWVEGCHRLPSMHPRLKLTKHFFFPGFTAKTGGVLHEAGLDEERLAFQADPAAMAAFLGGLGLSAAEMQALKVSLFCYPHAPVAELLRAWSEGSRPVTCLVPEGVAAEAVQACMGSGARAGDSATAGALTVRVLPFVPQPDYDRLLWACDLNFVRGEDSFVRAQWAGRPFVWHIYPQDENLHHKKLRAFLARYAGTLPALERFSLGWNGAIDIDPMPVAWQDLQGELPRIAIRAEEWRREVLAHGDLTTKLLQFARELRLAAQNPV	390	133
A0A0J1DGR5	AB595_02675	Epf adjacent protein	1406431	Proteobacteria	Beta	Burkholderiales	Oxalobacteraceae	Massilia sp. WF1	47.8	MSSEFPRTLAIFCKVVDNYGDIGICWRLARQFHAEHGIAVTLWVDDLASFRRIWPQVDVDAAQQDVGGVTVRHWRGQDGEFAPAEIPDMVIEFFGVDLPPGYIAAMAQCEPRPVWINYEGLSAEEWVEGCHRLPSMHPRLKLTKHFFFPGFTDKTGGLLRERGLVEECARFQADPVAMAAFLAPFGVTRDELASLKVSLFCYPEAPVGELFAAWEQGAARVTCLVPEGVAREQVRAFIGAEVHPGAHATRGALTVRVIPFMPQTDYDRLLWACDLNFVRGEDSWVRAQWAARPFIWHIYPQDENLHHVKLRAFLQKYAVNTQSLVDFSLRWNGAREGHMDALWTSLQAELPTLVRRAREWEAQMLANGDLVSNLLDFARSLRMRPENNMV	390	134
F0F215	HMPREF9098_2150	Uncharacterized protein	888741	Proteobacteria	Beta	Neisseriales	Neisseriaceae	Kingella denitrificans ATCC 33394	36.7	MKNPTSIPVCWLFCTVIDNFGDIGVSWRLARQLQQRLGWQVCLWLDDLAALRTIVPDAPEKLPARHDGIELRAWQAGVQADMQGIPAPHIVIETFACDLPDTVLSAIRQTRAVWLNWEYLSAEDWAVRTHAMSSLQADGYPKYFWQMGFVPESGGLLRETDTPPDVPCRGEGESSLHLFAFGYAGGVWAKWCAAWQDTPQPITLHVAGNPVWQSLPNDLTEHGGAAKSSLHVCRQDFVPQSEFDRLLQRHDVLIIRGEDSFVRAQLSGRPFFWHIYSQEAQAHLDKLDAFWQLYWRQVQAADDIVRAHTALSLELNGAHTLSDGERAAAWRTLLLRREEWQRAARQWQQYLYAQSDAATRLAQWLCRLPAQSPAHECLQRYAAIKGYIVD	390	135
B3PIK8	CJA_2148	Uncharacterized protein	498211	Proteobacteria	Gamma	Pseudomonadales	Pseudomonadaceae	Cellvibrio japonicus (strain Ueda107) (Pseudomonas fluorescens subsp. cellulosa)	48.2	MSTLSTTYRWDIFCRVIDNYGDIGVCWRLARQLSREYGQQVRLWLDDLHALQRLWPQHPIRSQHQVEGIYVCQWGEHFPSNTEPADIVIEAFACNIPDTYLTAMATLKHTGKMPLWINLEYLSAESWVDDCHNMTSIHPATGLRKTFFFPGFSPRTGGLLREQSLPAERDSFNANAWLRQLGISPWKNALRISLFSYENPGIAQLLDCWRHSSTPIHCLVPNGKVLTSLQEILGAPLLPGQPQQLGSLRLEAMPFVSQTEYDRLLWSSDLNVVRGEDSFVRAQWAAKPFLWHIYPQEEAAHIAKLDAFLARYTRDMPPELAQSLAGLWHAWNQPEPGGNIALYWHKCLVHREPWQAHSQGWYQMLLVQPDLVSQLVALAKNTTETRQTTV	390	136
D8J0J4	Hsero_3062	Uncharacterized protein	757424	Proteobacteria	Beta	Burkholderiales	Oxalobacteraceae	Herbaspirillum seropedicae (strain SmR1)	50	MSSPASPFRSLDLFCKVVDNYGDIGICWRLARQLAREHGIAVRLWVDDLVSFARIWPSVDTQALTQQREGVTVQHWRGQDDHYEASDIPDVVIEFFGCELPPAYVEAMAQRPLKPLWFNLEGLSAEPWVEGCHTLPSPHRSLKLTKYFFFPGFNERTGGLSFEADLEAQRQAFLASGQGAAFLAGLGVTAQEAQGCKVSLFCYDYAPIAELFASWQAAPAPVTCLVPEGVGRAAVEAFLGAPMMAGTAATRGQLSVRVLPFVPQTDYDRLLWSCDLNFVRGEDSFVRAQWAGKPFVWNIYHQDKNLHHTKLNAFLKIYDPASAAVADLNRAWNGAYPGELDWRANWQDLQGELPALTQAADRWLHKMLANGDFMDNLLRFAARLLVEER	389	137
W0V3K0	GJA_1540	Uncharacterized protein	1349767	Proteobacteria	Beta	Burkholderiales	Oxalobacteraceae	Janthinobacterium agaricidamnosum NBRC 102515 = DSM 9628	46.8	MTVHQDRASSLAIFCKVVDNYGDIGICWRLARQLQQEHGIAVTLWVDDLASFRRICPDVAPDADVQQVAGITVRHWASQDGLFAADDVADIVIEFFACDIPPGYIAAMAQCEPRPVWLNLEGLTAEEWVEGCHALSSPHPRLPLTKYFFFPGFTSKTGGLLREAPLEAQRLLFQADPAAMAAFLAQFGVSQAEMASTKVSLFCYPHAPVPALFEVWQNGARPMTCLVPEGVATDAVQEFLGGEAKAGAAASRGALTVRVMPFVAQPDYDKLLWACDLNFVRGEDSFVRAQWAGKPFIWHIYPQDENLHHVKLRAFLQRYAADLASLGDVSLRWNGATDETQQGQAGWPVLWPALLAAMPQMRRRSADWQRQMLDNGDLTSNLLQFARAL	389	138
A0A0A6DZY9	NC77_00940	Epf adjacent protein	29581	Proteobacteria	Beta	Burkholderiales	Oxalobacteraceae	Janthinobacterium lividum	50.4	MPLPTNRAPSLAIFCKVVDNYGDIGICWRLARQLSGEHAVAVILWVDDLPSFRRICPEIDVAAEAQHVSGVTVRHWRGQDGAFVPGDVADIVIEFFACDIPPGYISAMAQCAPHPVWLNLEGLTAEEWVEGCHALTSPRQGMIKHFFFPGFTNKTGGLLREAALDEKRLAFQADAPAMAAFLSQFGVTAAEMSALKVSLFCYPSAPVAELFAAWQAGNEPMTCLVPEGVAIDAVQAFIGDDAAVSGAARTRGALTVRVLPFVPQDDYDRLLWACDVNFVRGEDSFVRAQWAGQPFLWHIYLQDENLHHVKLRAFLQRYAADADGAIDSLVQAALAWNGASADALPWSQLWPALQADLPRIRARAQDWQRQMQANGDLASKLLAFAGATR	389	139
A3QE84	Shew_1916	Uncharacterized protein	323850	Proteobacteria	Gamma	Alteromonadales	Shewanellaceae	Shewanella loihica (strain ATCC BAA-1088 / PV-4)	46.9	MQSQTHANHWDIFCAVVDNYGDIGVTWRLAKQLAKEYGLAVTLWVDDLASFGHILPKLDPLCGSQSFEGVCIKLWDAPLSQEYLPGEVLIEAFACELPPEVLGKIAKLHQLGDKVPVWLNLEYLSAEDWVEGCHGLPSLQRSGLKKQFYFPGFTEKTGGLICEADLLERRQAWQNNKERLTYFEALGLSGIDEHDTVISLFSYETESLEALCRHWQDGERQVHLLVPIGRSLNSLGAFIDQQQALTPGSRFHHGKLTIHLLPMTDQQGYDRLLWSCDFNIVRGEDSFLRAQWAAKPFIWHIYPQEEDYHLIKLEAFMALYCHNLAPEIADAWKKLNIGFNQGEQESLLSLWQQVDNAHLALTQHAQDWPNEALNDADLATRLVQFVKNS	389	140
A0A0C3MP05	DB48_16840	Uncharacterized protein	1521167	Proteobacteria	Gamma	Alteromonadales	Shewanellaceae	Shewanella sp. cp20	47.3	MHSHTHTPHWDIFCAVVDNYGDIGVTWRLAKQLAKEYGLAVNLWVDDLASFGHILPALDPKCPSQTFEGVCIKHWDLPLSQDYLPGEVLIEAFACELPPEVLGKITKAHQAGNKVPVWLNLEYLSAEDWIEGCHGLPSLQRSGLKKQFYFPGFTNKTGGLICESDLLATRQHWQETQQRLNYFTQLGLSGIAADDTVISLFSYETASLEALCQHWSQGKQRIHLLVPIGRSLNSLATFIDPQQDLAPGQRFCHGKLTIHLLPMTDQQGYDRLLWSCDVNIVRGEDSFLRAQWAAKPFIWHIYPQEEDYHLIKLEAFMALYCHNLAPEVADAWKALNIGFNQGSQEALLPLWQQVITAHAALTQHAQKWPDEAINDADLATRLVQFVKNS	389	141
A0A069PIV2	BG57_01160	Uncharacterized protein	1071679	Proteobacteria	Beta	Burkholderiales	Burkholderiaceae	Burkholderia grimmiae	48	MSTPPSHQAGQELACDIFCAVVDNFGDIGVCWRLARQLRAEHGWRVRLFVDDLAVFHALCPAVDTSLARQEAAGVVIEHWREPAHAGDALEIADVVVEAFACEIPHAYIAAMARREPKPVWVNLEYLSGEDWVADFHLRPSPHPRYPLEKSFFFPGLGAGTGGVLKERGLDAARERFDAATWWRERVGIERPDAASTVISLFAYENPAVDALLAQWRDGASPVVLLVPEGRISGAIARFFGLPKFAAGASARAGALQAHALGFVEQPRFDELLWAADFNFVRGEDSFVRAQWAQKPFAWHIYPQADDAHLPKLDAALAHYASGLSPSARDAINRFWHAWNGAGTPDWADFRRHRGEFEARAAQWADELADVGDLAGNLVAHAAARMGG	388	142
A0A060P5E5	BRPE67_ACDS19480	Uncharacterized protein	758796	Proteobacteria	Beta	Burkholderiales	Burkholderiaceae	Burkholderia sp. RPE67	48.8	MISHPDATTAPDLACDIFCAVVDNFGDIGVCWRLARQLRAEHGWRVRLFVDDLAVFHALCPEVDATLDRQEAQGIVIEHWREPAHAGDTLAIADVVIEAFACELPHAYVAAMARRAPKPVWINLEYLSGEDWVADFHMRPSPHPRYPLEKSFFFPGLGKGTGGVLKERDLDARRARFDAQAWWQERVGIERPGADKTVVSLFAYENPAVDALLAQWRDGAAPVVLLVPEGRISGALARFFDVPAFAAGTTARAGALQAHALGFVEQPRFDELLWAADINFVRGEDSFVRAQWAKKPFVWHIYPQSDHAHLPKLDAALAHYTSALDPAARDAVTRFWHAWNGAGVPDWADFWRHRAALDARAAQWADELAGVGDLAGNLVAHVAARRAG	388	143
D6CQ05	THI_1398	Uncharacterized protein	426114	Proteobacteria	Beta	Burkholderiales		Thiomonas arsenitoxydans (strain DSM 22701 / CIP 110005 / 3As)	45.2	MKVQHRWDLFCHVVDNLGDIGVTWRLARQLAAEHQQQVRLFLDDFKAFAHIAPQVQLRAAEQNLAGVQIVPWARQAQATPGDVVVEMFGCHLSDAFIAQIGKASPQPVWLNLEHLSAEKWVDLHHLKPSPQSGGLMKYFYYPGFTDKSGGLLRESNLISQRDNWQMQPSAKRIALRALGLPPPPDHALTVLLFSYARQRLDGWLHTMAASERPVALWVCPGPVMTAINTWLDMTLQTGQITSRGSLSIYALPYIPQQRFDELLWAADVCIVRGEDSFVRAQWAAKPFVWHIYPQEDSAHDRKLDAFLDLYLNEADSELRDTVVHFWTAWNRGLDLAPAWLEFVSSLPALQRHALKWSRSLQTQADLASQLVDEVQQLASNRPSLAPAR	388	144
D5WZT0	Tint_1106	Uncharacterized conserved protein UCP015557	75379	Proteobacteria	Beta	Burkholderiales		Thiomonas intermedia (strain K12) (Thiobacillus intermedius)	45.2	MKVQHRWDLFCHVVDNLGDIGVTWRLARQLAAEHQQQVRLFLDDFKAFAHIAPQVQLRAAEQTLAGVQIVPWARQTQATPGDVVIEMFGCHLSDAFIAQIGKASPQPVWLNLEHLSAEKWVDLHHLKPSPQSGGLMKYFYYPGFTDKSGGLLRESNLISQRDNWQMQPSAKRIALRALGLPPPPDHALTVLLFSYARQRLDGWLHTMAASERPVALWVCPGPVMTAINTWLDMTLQTGQITSRGSLSIYALPYIPQQRFDELLWAADVCIVRGEDSFVRAQWAAKPFVWHIYPQEDSAHDRKLDAFLDLYLNEADSELRDTVVHFWTAWNRGLDLAPAWMEFVSSLPALQRHALKWSRSLQTQADQASQLVDEVQQLASNRPSLAPAR	388	145
A0A078BKQ7	THICB2_640084	Uncharacterized protein	554131	Proteobacteria	Beta	Burkholderiales		Thiomonas sp. CB2	45.2	MKVQHRWDLFCHVVDNLGDIGVTWRLARQLAAEHQQQVRLFLDDFKAFAHIAPQVQLRAAEQTLAGVQIVPWARQAQATPGDVVVEMFGCHLSDAFIAQIGKASPQPVWLNLEHLSAEKWVDLHHLKPSPQSGGLMKYFYYPGFTDKSGGLLRESNLISQRDNWQMQPSAKRIALRALGLPPPPDHALTVLLFSYARQRLDGWLHTMAASERPVALWVCPGPVMTAINTWLDMTLQTGQITSRGSLSIYALPYIPQQRFDELLWAADVCIVRGEDSFVRAQWAAKPFVWHIYPQEDSAHDRKLDAFLDLYLNEADSELRDTVVHFWTAWNRGLDLAPAWMEFVSSLPALQRHALKWSRSLQTQADLASQLVDEVQQLASNRPSLAPAR	388	146
A1K1J8	azo0085	Uncharacterized protein	62928	Proteobacteria	Beta	Rhodocyclales	Rhodocyclaceae	Azoarcus sp. (strain BH72)	54.2	MNPIAPQTPPEWEIFCRVVDNYGDIGVCWRLARMLAATGATVRLWVDDWSALGRLCPAVADATGAALLAGVELRQWSSPFPAPAPGANVIEAFACELPSSQVHAMARCSPPPAWINLEYLSAEDWVAGCHRLASPHPALGLVKHFFFPGFDAGSGGLLREPGLLAARDRYRAGGGRAALLQGLGLGADTADALVVSLFAYEQPALAELVGAWRHSPQPLVLLVPEGRVLADLAGALGGDPLAVGERRRLDALQVAVLPFSDQDGYDRLLWSCDLNFVRGEDSFVRAQWAAAPFVWQIYRQPDDAHADKLDAFLARYAAGLDDAPRTALGRFWKAWNGEGSAAAAWPDFAAALPLLADHTARWSAALAAQDDLATQLKRFCNHIRQPAG	388	147
H1PP91	HMPREF0402_00234	Uncharacterized protein	457404	Fusobacteria	Fusobacteriia	Fusobacteriales	Fusobacteriaceae	Fusobacterium ulcerans 12-1B	33.8	MELKSLDIFCEIIDNFGDIGVVYRLGKEFKKVFGENVKIRVILNRLDEFININSNVKNIQNQEIDGIQYVTYEYVKKNMCTFSTANVIIEAFGCTIPEEYMNEAYDNSDLLINLEYLSAEDWIESCHLQESPSGKGKLKKIFFMPGFTEKSGGVIADSFYLDRIKNVIENKEYYRKKYFSEIENVDKKIIGTVFSYEKNFTPLFRDLKSLDKEVVILAMGEKTQEGFKNFFEKNFIEKLGNIYKYGKIEVQFCKFLSQEDYEELINLTDFNFVRGEDSFIRAVLTGKPYLWHIYCQEDYAHMDKIEGFLDKYERQIKGKTSEEYLSEYKKLFKDYNFRRENSLEEGKEEYLFFFNNLKEIERCNSLFKDFLISNCNLINKIKDFIEKF	388	148
C6JKE9	FVAG_01869	Uncharacterized protein	469618	Fusobacteria	Fusobacteriia	Fusobacteriales	Fusobacteriaceae	Fusobacterium varium ATCC 27725	32.2	MELKSLDIFCEIIDNFGDIGVVYRLGKEFRELFGKNVQIRVILNRLDEFININSNVKNIPNQEIDGIQYVTYEYVKKNMCTFFTANVIIEAFGCTIPEEYMKEAYEHSELLINLEYLSAEDWIESCHLQESPSGKGKLKKIFFMPGFTEKSGGVIADSLYLKRIKKVIENKEYYQKKYFSEIGNIDNKIIGTVFSYEKNFAPLLRDLKSLDKEVLILAMGEKTQKGFENFFEKNFIEKLGNIYKYGKIEVQFYKFLSQEDYEELINLTDFNFVRGEDSFIRAVLTGKPYLWHIYCQEDYAHMDKIEGFLDKYEKYLKGKTSEKYLSEYRKLFKDYNFRRENSLDEGKEEYLFFFNNLKEIERCNSLFRDFLISNCNLINKIKDFIEKF	388	149
C4LDX5	Tola_3148	Uncharacterized protein	595494	Proteobacteria	Gamma	Aeromonadales	Aeromonadaceae	Tolumonas auensis (strain DSM 9187 / TA4)	47.1	MPQTAASYWDIFCTVVDNYGDIGVTWRLARQLANEYQQPVRLWVDDLHSFQRLCPALDPALSEQQIDNVLIGHWNDPFPANWQLGKVVIEAFACELPRSVQQTMQQMEKPPVWLNLEYLTAESWIDDCHGLPSRQHHLTKYFFFPGFSARSGGLLCENNLFAERDRWQQQNNLRQQFCCERDLLPPQENELFVSLFSYENSTLPALLDCWQQSPTPVRCLIPAGRSLNSLRTLLPADVCQAGGRWQQGALTLEVLPMTDQAGYDRLLWSCDFNIVRGEDSFLRAQWAARPFLWHIYPQEADAHLEKLQAFLQRYTQNMHAGLAAAVQRLFIHFNQEQSPELKQTWSELQIFWPEWQKQARHWPQTAFAGGNLASQLVQFVEKQLECCA	388	150
A1S6A0	Sama_1700	Uncharacterized protein	326297	Proteobacteria	Gamma	Alteromonadales	Shewanellaceae	Shewanella amazonensis (strain ATCC BAA-1098 / SB2B)	44	MTSPKSSHWDIFCAVVDNYGDIGVTWRLSKQLAREYQLPIVLWVDDLKSFAHILPTLNPTLGSQTLEGVTINQWNMPLNIDYTPGAVLIEAFACELPDEVKAIAKCAPTPPLWLNLEYLSAEDWVDGCHGLPSLQSGGINKYFYMPGFSAASGGLICEKSLFDERDAWQADSANKLTLFRSLGLSGIKADDKIVSLFSYETLALEGLCARWQASSSPVHLLVPKGRSLNSLASYLPKAPADIAAGEQFCQGALTIHILPMTDQTGYDRLLWSADFNIIRGEDSFLRAQWAGRPFIWHIYQQEEDYHLVKLEAFMRLYCDNLAPEIADCWKNLNLAFNQQQADAVQQHWQNIESFALPLLAHAKQWPIDALKTTDLATRLVQFVKKSLR	388	151
J2VCN0	PMI18_02634	PP_1857 family protein	1144321	Proteobacteria	Gamma	Pseudomonadales	Pseudomonadaceae	Pseudomonas sp. GM102	65.2	MPGMPEMPQVKNRWRWDIFCTVVDNFGDIGVTWRLARQLVAEHGAAVRLWVDDLRAFERLCPQIDINAAQQWQQGVEVRQWSADWQPTEAADVVIAAFACQLPSAYMEAMAEREKPPLWMNLDYLSAEDWVVGCHCLPSVKYKNVQKFFFFPGFRKGTGGLLRESGLLERRRQFQQSPQAQQEFLQGLGIDRAPNAQLISLFAYENTGLASWLDTMAGDSTPTHLLVPEGRILGDVERWLGVDGLKAGAVHVRGALTVQVLPFVRQDQYDLLLWSCDFNAVRGEDSFVRAQWAGRPLLWHIYRQDEDIHLDKLDAFLTLYTQGLSEPAREAISGLWRAWNAGETMTDHWKSTRKHWPELEKHAETWCLEQALQADLAAALVQFYLNWI	388	152
J2P0Z4	PMI22_01135	PP_1857 family protein	1144325	Proteobacteria	Gamma	Pseudomonadales	Pseudomonadaceae	Pseudomonas sp. GM21	64.7	MPELPELPQVKNRWRWDIFCTVVDNFGDIGVTWRLARQLVAEHAIDVRLWVDDLRAFERLCPEIDCHAAQQWQSGVDVRQWSTEWQITEAADVVIAAFACQLPSVYMDAMAAREQPPLWMNLDYLSAEDWVIGCHGLPSVKYKTVQKYFFFPGFQKGTGGLLRETGLLDRRWQFQRSPEAQQEFLQGLGIDRAPDAQLISLFAYENAGLSSWLDVLAADSTPTHVLVPEGRILGDVERWLGIEGLAAGALHVRDGLTVQVLPFVRQDQYDQLLWCCDFNAVRGEDSFVRAQWAGRPMLWHIYQQEEDIHLDKLDAFLALYTKGLSEAASQAINGLWHAWNAGHDMSDHWRMARKHWPELQKHAEAWCLEQALQADLAAALVQFYVNWI	388	153
Q46Z25	Reut_A2245	Uncharacterized protein	264198	Proteobacteria	Beta	Burkholderiales	Burkholderiaceae	Cupriavidus pinatubonensis (strain JMP 134 / LMG 1197) (Ralstonia eutropha (strain JMP 134))	47.9	MPIRSWDIFCTVIDNFGDIGVCWRLARQLAQEHGHAVRLWVDDLHSFARLAPTLDTAARSQHLSGVEIRTWRPGGDADDRARFADVTVHDAVIEAFACHLPDVFLARMVARELAPAWINLEYLSAEPWVREHHGMPSPHPRLPLVKHFFFPGFERGTGGLLRESMLGAQRSAFLAGPAAQAALWHRLRATPDGSALKISLFSYQNPALPVLLEQWRDGPEPVQCLIPQGLAAEQWAAWSGEAAVPGKAVTRGNLQVNIVPFVRQEHYDEMLWACDLNFVRGEDSFVRAQWAARPLVWHIYPQDEDAHHDKLDAWLTLFGRSGVDAGAAQALTAFWHAWNAYGNAPDWAALRSKLPALTQAAQQWQARLLGLGDLAANLVAFCENRVK	387	154
B3R1Z2	RALTA_A2049	Uncharacterized protein	164546	Proteobacteria	Beta	Burkholderiales	Burkholderiaceae	Cupriavidus taiwanensis (strain R1 / LMG 19424) (Ralstonia taiwanensis (strain LMG 19424))	48.7	MPIRSWDIFCTVIDNFGDIGVCWRLARQLAQEHGHAVRLWVDDLASFARLAPELDPAAVVQHLAGVEIRPWHPAAAPGATDGTAGAVPHDAVIEAFACHLPPAFLDRMAARAPKPAWINLEYLSAEPWVREHHAMPSPHPRLPLVKHFFFPGFEPGTGGLLRESMLGAQRAAFLDGAAAQASLWHRLGVTPLTDALRVSLFAYPNPVLPALLEQWRDGTEAIHCLVPAGLAASQAAQWLGAPLEPSRPVARGSLRVQATPFVRQEHYDELLWACDLNFVRGEDSFVRAQWAARPLVWHIYPQDDAAHRVKLDAWLELFAKSGVAPEAAAALADFWHAWNGYGNAPDWPRLRAHLPALAATAPRWERRLQHPGDLAANLVAFCENQVK	387	155
C5CUK2	Vapar_1780	Uncharacterized protein	543728	Proteobacteria	Beta	Burkholderiales	Comamonadaceae	Variovorax paradoxus (strain S110)	43.3	MPASIPSRHHGLAPPKTGTLAPMQWDIFCRVIDNHGDLGVCWRLSSQLAALGERVRLWIDDATALHWMAPTGCEGVSVVDWLQPAAVRQAVAAPPPDVLVEAFGCEPAPELIARFAEPQAPGGPGRAWINLEYLSAEPYVERLHGLPSPVFKGPGTGLTKRFFYPGFTPATGGLLREPGLLERRARFDRAQWLAAQQIPWRDGERLVSLFCYEPPSLATLLEQLAAGSQPTRLLVTSGRAAHAVRAFFADRKQPDHGVSGLGALSISYLPYLTQADFDHLLWACDLNFVRGEDSLVRGLWAGAPLVWQIYPQDDDAHHVKLGAWLDWLGAPPSLRQFHHAWNGFDSSPLPALETQGPWRETVLAARQKLCAQEDLVTQLRHLVAGKS	387	156
Q5P4G3	ebA2974	Uncharacterized protein	76114	Proteobacteria	Beta	Rhodocyclales	Rhodocyclaceae	Aromatoleum aromaticum (strain EbN1) (Azoarcus sp. (strain EbN1))	52.8	MNACADERLFDWDIFCRVVDNFGDIGVCWRLAKGLAGDHGLAVRLWIDDLEAFSRLCPEISTVDGRLLAAGVEIRRWSRDFPSVEPAAAVIEAFGCELPESYLAAMAARPSPPPWVNLEYLSAESWVDDCHRMTSPHPRLPLVKHFFFPGFSPRTAGLLRERGLLDARDRFQAQPAAREALLRSLGVATPPPGTRLISLFAYAQPALAALLARWADGDEPVLLLVPEGPVVGDVMRFFGDERVAPGACRRRGALTAAVLPFVDQERYDRLLWACDVNFVRGEDSFVRAQWAAQPFAWHIYRQEQDAHRIKLEAFLDRYTATIERSAAAAVRQFWLAWNGWGDVAAAWRLFEVALPALRAHNRSWAQALASAPDLASSLVQFSRNAVK	387	157
H0PYF6	AZKH_0036	Uncharacterized protein	748247	Proteobacteria	Beta	Rhodocyclales	Rhodocyclaceae	Azoarcus sp. KH32C	52.7	MTGTPDAFDPDWDLFCRVVDNFGDIGVSWRLAKGLAQDHDCAVRLWVDDWASFSRLCPAARSGAERLIADGVEVRRWTEPFPDVKPAAHVVEAFACELPEGYLAAMSVRNPQPVWINLEYLSAEDWVEGCHGLASPHPRLPLRKHFFFPGFTPGTGGLLREAGLLAVRDAFRADPRGRADFLRRLGIPQPVEGARCVSLFAYEQPRIADLLRLWAADAQPTVVLLPEGRVVGDVLRHFGRPDVQVGDVLVDRALSVVLLPFLDPADYDRLLWACDLNFVRGEDSFVRAQWAASPFVWHIYEQDDAIHHDKLEAFLARFLVGLDEAAATAARAFWQAWNGEGDLAASWPAFADALPQLALHTRRWSDALAARPDLASALVQFSELTVK	387	158
U7VAB5	HMPREF0202_01615	Uncharacterized protein	1319815	Fusobacteria	Fusobacteriia	Fusobacteriales	Fusobacteriaceae	Cetobacterium somerae ATCC BAA-474	32.6	MIIKSLDIFCEIIDNFGDIGVVYRLAKELKTFYNDNVKIRVILNRVNEFVNMNKKAKDTDYQEIDGIIYMTNEYLAKNICTFSPANVIIEAFGCNILETYLEKAKLESSLLINLEYLSGEDWIEGIHLMESPLGAEKLKKFFFMPGFTEKSGGVIVDKLFLNRKKSVLENKKFYLEKYIPEIDESYFLGTIFSYEKNFLPLIDVLLENGKENCLLILGEKSQMSINKIIENLNFTYSSEGIYKYKNILIKFMPFLEQEEYEELINLADYNFVRGEDSFVRALLTGKPFVWHIYLQEEMAHMDKIDGFIKRYDETLKSLGLNKELGIHTKLLRDYNLRDSNSLELGNEKFDDFFKEFENISKLSQSYSEYIELKCNLIDKLNEFILKY	387	159
A9DHM6	KT99_12399	Uncharacterized protein	314608	Proteobacteria	Gamma	Alteromonadales	Shewanellaceae	Shewanella benthica KT99	44.2	MTKPLSSSGHWDIFCTVIDNYGDIGVTWRLAKQLVHDFGIEVRLWVDDLNSFAHILPGLDVTLSRQEIMAVRIYHWRQPLAEQWQAGDVLIEAFACNLPASVLKQLVSLDKPPRWLNLEYLSAEGWIDNCHGLPSLQSNGVSKHFYFPGFTPSSGGLLCEHGLFEQRDKWQGDPANRARLLKDLNIEGVSSEDTLVSVFSYESSALLSLCQSWRQANKRVHALIPMGPSLNSLLTLFPDGLGLMPGDSLTLDSLTLHILPMTDQHAYDRLLWSCDFNIVRGEDSFIRAQWAAKPFIWHIYAQQDDVHLDKLSAFSDLYISSLDADTGQTWSNLNLAFNQEDGETTAKMWQELHERRTFMDKHAVKWPMLALNHADLATRLVQFIKKG	387	160
A0A094K174	HR45_02740	Uncharacterized protein	1515746	Proteobacteria	Gamma	Alteromonadales	Shewanellaceae	Shewanella sp. YQH10	46.2	MTNHSANAHWDIFCTVVDNYGDIGVTWRLAKQLADEYQLAINLWVDDLNSFQFILPQLDINQLQQCHQGVNIIKWDKPLSTPWVPGAVLIEAFACELPNEIMAATANIKPFPQWVNLEYLSAEAWIDDCHGLQSPVKNGVKKHFFFPGFSKKSGGLICEHSLFEQRQQWQSEPCNRQAYFDSLGINDIGRDDVVVSLFSYESNAIKALCQQLAEGTTLTNLLVPKGRALSSVAAGLGIELPQFEQTQQVIRGNLQVHLLPMQNQEQYDRLLWSCDFNIVRGEDSFLRAQWAARPFIWHIYQQEEDAHIEKLGAFMQRYCQQLSPALANAWQALNLAFNQADAEAFSQAWQTLIVDWPQLTQHAKVWPKYAINDADLANRLVQMLKNG	387	161
F7SU58	AXXA_00950	Uncharacterized protein	1003200	Proteobacteria	Beta	Burkholderiales	Alcaligenaceae	Achromobacter insuavis AXX-A	52.8	MQADIFCRVVDNYGDIGVCWRLARRLAHGRGWDVRLWVDDLASFARIQPGIDAGAARQRLQGVDIVRWTDTPDPALAARDVVIEAFACDPPEAFLDSMRQRHPAWINLEYLSAEAWVESCHGLPSQRPDGLVKHFFFPGFTPATGGLLREPGLSAERDAFQADPEAQAAFLRGLGVAEPLLSQRRHGARTVSLFCYPSAPVDGLAQALAADARPALLLAPEGVAPRLEAACARPGGPVVARLPFVAQPDFDRVLWCADLNFVRGEDSFVRAAWAAGRWSGRSTPRKRTCTWKSWTPGWRAIRPRKPRPPPSAPGTCPTPAPRPAPSAPPWRRPPGRPGRRRRATGTRRRPPAPIWRKIWPIFAQSWSRNARIESFLSRPGLSAPQL	386	162
R4WXG2	BRPE64_ACDS19570	Uncharacterized protein	758793	Proteobacteria	Beta	Burkholderiales	Burkholderiaceae	Burkholderia sp. RPE64	48.4	MSTPPVTPELACDIFCAVVDNFGDIGVCWRLARQLRAEHGWRVRLFVDDLKVFHALCPEVDAALARQEASGVVIEHWREPAHAGDTLQIADVVIEAFACELPHAYIAAMARRASRPVWINLEYLSGEDWIADFHLRPSPHPRYPLDKTFFFPGLGAGTGGVLKERDLDARRARFDAASWWRERVGIERPGDGTTVVSLFAYENPAVDSLLEQWRDGDGPVVLLVPEGRISGALARFFGLPKFTAGMSARAGALQACALGFVEQPRFDELLWAADINFVRGEDSFVRAQWAAKPFVWHIYPQADDAHMPKLDAALAHYARELDAPAQQAIARFWHAWNGAGTPDWADFWRHRSTLDARATRWAAELADIGDLAGNLVAHVTARMAAP	386	163
G0ER69	CNE_1c24320	Uncharacterized protein	1042878	Proteobacteria	Beta	Burkholderiales	Burkholderiaceae	Cupriavidus necator (strain ATCC 43291 / DSM 13513 / N-1) (Ralstonia eutropha)	49.3	MPIRSWDIFCTVIDNFGDIGVCWRLARQLAQEHGHAVRLWVDDLASFARLAPELDTGATVQRLAGVEIRPWRPGGDSDVDDTAGVEPHDAVIEAFACDVPQAFLARMAARDPKPAWINLEYLSAEPWVREHHAMPSPHPRLPLVKHFFFPGFEPGTGGLLRESMLGAQRAAFLSGTAAQAALWHRLSVTPRPDALRVSLFAYRNPALPALLEQWRDAAEAVHCLVPAGLAADQVAEWLGTPLRIGDPVQRGSLCVQLIPFVRQEHFDELLWACDLNFVRGEDSFVRAQWAAQPLVWHIYPQDDAAHRTKLDAWLDLFRQSGVAPEAASALTEFWHAWNGFGVPLDWPRLRAHLPALAAIAPRWERRMQHPGDLAANLVAFCENQVK	386	164
A0A022GGL9	CF68_24610	Uncharacterized protein	574750	Proteobacteria	Beta	Burkholderiales	Burkholderiaceae	Cupriavidus sp. SK-4	48.8	MPIRSWDIFCTVIDNFGDIGVCWRLARQLAQEHGHAVRLWVDDLASFARLAPELDTGATVQRLAGVEIRPWRPGGDSGVDDTAGVEPHDAVIEAFACDVPQAFLARMAARDPKPAWINLEYLSAEPWVREHHAMPSPHPRLPLVKHFFFPGFEPGTGGLLRETMLGAQRAAFVGGTATQAALWHRLSVTPRPDALRVSLFAYRNPALPALLEQWRDAAEAVHCLVPAGLAADQVAEWLGAPLRIGDPVERGSLCVQLIPFVRQEHFDELLWACDLNFVRGEDSFVRAQWAARPLVWHIYPQDDAAHRVKLDAWLDLFGQGGVAPEAAAALTDFWHAWNGYGNAVDWPRLRAHLPALAAIAPRWERRMQHPGDLAANLVAFCENRVK	386	165
U3QJN1	N234_14495	Uncharacterized protein	1366050	Proteobacteria	Beta	Burkholderiales	Burkholderiaceae	Ralstonia pickettii DTP0602	48.6	MPIRSWDIFCTVIDNFGDIGVCWRLARQLAQEHGHAVRLWVDDLASFARLAPELDTGAIVQRLAGVEIRPWRPGGDSDADDTAGVEPHDAVIEAFACDVPHAFLARMAARDPKPAWINLEYLSAEPWVREHHAMPSPHPRLPLVKHFFFPGFEPGTGGLLRESMLGAQRAAFLGGTAAQAALWHRLSVTPRPDALRVSLFAYRNPALPALLEQWRDAAEAVHCLVPAGLAADQVAEWLGAPLRMGEPVVRGSLCVQRIPFVRQEHYDELLWTCDLNFVRGEDSFVRAQWAARPLVWHIYPQDDTAHRIKLDAWLDLFRQSGVAPEAASALTDFWHAWNGFGVPVDWPRLRAHLPALAAMAPRWERRLQHPGDLAANLVAFCENQVK	386	166
A6SX18	mma_1125	Uncharacterized conserved protein	375286	Proteobacteria	Beta	Burkholderiales	Oxalobacteraceae	Janthinobacterium sp. (strain Marseille) (Minibacterium massiliensis)	45.3	MTSQTTLHLFCRVVDNYGDIGICWRLARQLQQEHQITVTLWVDDLHSFRRICPQVVPDLELQQVAGVTVRHWQSQDGAYTTADVADIVIEFFAVDIPPGYIAAMAQCEPRPRWFNLEGLTAEEWVEGCHLLTSPHPRLPLTKHFFFPGFTDKTGGLLREADLEQQRLQFQADPAAMAAFLAQFGVTAAEMAATRVSLFCYPHAPVAELFRVWQSGDAPICCLVPEGVASVAVQAFLGTEAKAGAFASRGALTVRVLPFVPQQDYDKLLWACDFNFVRGEDSFVRAQWAGRPFVWHIYPQDENLHHKKLRAFLQRYAAAVPSLATFSLYWNGAGVTDADETADWSVLWPAVEADMAEISGKSADWQRQMLKNGDLASNLLKFATTLP	386	167
B9Z640	FuraDRAFT_3006	Uncharacterized protein	279714	Proteobacteria	Beta	Neisseriales	Chromobacteriaceae	Pseudogulbenkiania ferrooxidans 2002	53.2	MPHRPAARHWDIFCTVIDNYGDIGVTWRLARQLQREFGQRVRLWVDDLASFARLCPGLDPECDVQERQGITLQRWPKTFPDGIAAADVVIEAFGCQLPDAYLAAMAARPVKPAWLNLEYLSAEDWVEGCHGLPSPHPRLPLTKHFFFPGFTERTGGLICEADLLVERARWQADAAVQAAYWKGLGVPPQAEGELRVSLFSYATPAAGELLRAWAAGNQPVRVLVPEGKVLGDVAAVFGDETLQAGDMRQKGHLAVHVLPFTDQPGYDKLLWSCDFNIVRGEDSFVRAQWAARPFLWHIYQQEEDAHLVKLDAFLSHYGASLSDSTRHALVTAAYAWNRGQGMAAAWAGLAPQLDELRRHAQGWPKQALGSAGLASRLVQMVENTLQ	386	168
G2IXP6	NH8B_3213	Putative uncharacterized protein	748280	Proteobacteria	Beta	Neisseriales	Chromobacteriaceae	Pseudogulbenkiania sp. (strain NH8B)	54.3	MPHRPAARHWDIFCTVIDNYGDIGVTWRLARQLQREFGQRVRLWVDDLASFARLCPGLDPECDVQERQGITLQRWPKTFPDGIAAADVVIEAFGCQLPDAYLAAMAARPVKPVWLNLEYLSAEDWVEGCHGLPSPHPRLPLTKHFFFPGFTERTGGLICEADLLVERARWQADAAAQAAYWKGLGVPPQAEGELRVSLFSYATPAAGELLRAWTAGNQPVRVLVPEGKVLGDVAAVLGDETLQAGDVRQKGHLAVHVLPFTDQPGYDKLLWSCDFNIVRGEDSFVRAQWAARPFLWHIYQQEEDAHLVKLDAFLSHYGATLSAPARHALVAAFHAWNRGQGMAAAWAALTPQLAELQRHAQGWPKQALGSAGLASRLVQMVENTLQ	386	169
A0A0J0YQF9	PL75_08595	Uncharacterized protein	1470200	Proteobacteria	Beta	Neisseriales	Neisseriaceae	Neisseria sp. KH1503	37.4	MSLIPSAQPVCWLFCNVIDNYGDIGVAWRLAQGLTHELGWQVYLWLDDETALRTLCPTLPSLPCQYENIRIQKWQPAIHAEGLTNTPPPTVAIETFACDLPPEVCQIIRKHNALWLNWEYLSAEESNERLHGLSSLQTDGRQKYFWFMGFSEKSGGLLREKNYAESKYMVADNMRRQLLLPVKKTPEWLWFGYKSEVWAKWLDTLRYLSSPVTLLLAGNQIIESLKESKHIPQNALQYDGDTFQMASVTLVKIPFIPQKDFDHLLHMVDSAIVRGEDSFVRAQFSGKPFLWHIYPQQENIHLDKLSAFWQRAYAYYPTDIIHAHNALSDELNGARQLNNTQRLAAWQELIGQMPRWHVATSAWQQTLFKQPSAFEKLAKFAEDKLK	386	170
Q0AGH9	Neut_1303	Uncharacterized protein	335283	Proteobacteria	Beta	Nitrosomonadales	Nitrosomonadaceae	Nitrosomonas eutropha (strain C91)	45.6	MMRWDIFCHVVDNYGDVGVCWRLARQLATEFGMTVRLLVDDLGSLQRICPEVDSNLTAQYIRNIQILHWIEPFPNLVPADVVIEAFGCELPANYVMAMAMAVASSQAVDSVDMKEKEGCMWINLEYLSTESWVEGYHRLASPHPRLPLTKYFFFPGFTAATGGVIQEAGLFAQRDSLQSDPAKLWHELSIPVPASDETIVSLFCYDHAPVGHLLEAWVISTSPVRCLLPEGVASRQAAAWAGQSRLVAGDSVQRGNLVLQVLPFVPQENYDRLLWVCDCNFVRGEDSFVRAQWAARPVIWQIYPQQEDAHLPKLEAFLNLYCQGLVQEAADVLRALHQGWNNNKQLDWDNFRRYHKALQQHAIAWAEQLAQAPDLASNLVNFCRNQ	386	171
E3HCA5	Ilyop_2608	Uncharacterized conserved protein UCP015557	572544	Fusobacteria	Fusobacteriia	Fusobacteriales	Fusobacteriaceae	Ilyobacter polytropus (strain DSM 2926 / CuHBu1)	28.6	MLKSIDIFCDIIDNFGDIGFVYRLAKEIKRKEKDARVRVFFNDAETFSKINKNIIVGEKIQIIEDITYYDMTIMSSEDYKKAGNSEVAIEAYGCDIPEVYLENSSEELKIVINIEYLTAEEWAKEYHLQSSYINVKGVKKYFYMPGFENWSGGLIIDNQVPVIDRVEFFNKVISSHSEKFFPVNSDLVVDKDTFVGTIFSYEYNFQNFLDTLENFDKKIILLIFGDMSKNGFLITKNIKALKNTKIIFMDYVEQNLYDEILNNSDFNFVRGEESFSRAIVSRVPFLWHAYCQEEKEHLNKVKGFLSFLKDKTPVDFYEKYSKITYNYNCRTENHYNLEEEDFSDFFENFEKEKKAFEYISDYVKKNGNLADKLLCFLKEKLSENDF	386	172
W9V2V8	D791_01736	Uncharacterized protein	1229521	Proteobacteria	Gamma	Oceanospirillales	Oceanospirillaceae	Nitrincola sp. AK23	46.7	MSNPPTSERWDIFCRVIDNFGDIGVCWRFARQLSAEHGIHVRLWLDDLSALKKIWPDACLDDEQHLAGVYVRVWPDAFPLITTDDIPDVVIEAFACDIPDTYVVAMSQRPCPPRWFNLEYLSAEDWTQDYHTLNSMHPQFALNKIFFFPGFRQNTGGLLREKGLLSKRDQLQSHADRRTQALSQWGVHPHENSLIVSLFSYENSALHDLLDSMKQGDRTVLCLIPDGKIRPAVERWLKIDTMHEGEVYRSGQLRFQRLPFLPQDSYDTLLFCCDINFVRGEDSFVRAQWAARPFIWHIYPQEDDVHLEKLDAFLDLYTKRLKDKEKQTIKSIFFAWNQNLGASHLWQEILDLLPIWNEHSHTWCQQLNSQADLVENLVHFSRKPLY	386	173
K8RHR7	BURK_001115	Uncharacterized protein	406819	Proteobacteria	Beta	Burkholderiales	Burkholderiaceae	Burkholderia sp. SJ98	47.7	MTTLAANQELACDIFCAVVDNFGDIGVCWRLARQLHAEHGWRVRLFVDDLTVFHALCPDVDATLPRQEAMGIAIEHWREPAHAGDTLAIADVVIEAFACELPHAYIAAMARRDPKPVWINLEYLSGEDWVADFHMRPSPHPRYPLDKSFFFPGLGKGTGGVLKERDLDARHERFDANAWWRERVGIERPGGEHTVVSLFAYENPAVDALLAQWRDGDVPVVLLVPEGRISGAVARFFDVPNFIAGTTARAGALEARALGFVEQTRFDELLWAADINFVRGEDSFVRAQWAMKPFVWHIYPQADDAHLPKLDAALAHYTRTLDPSAREAAARFWHAWNGVGVPDWADFWAHRREWERRAVKWAKELAGIGDLAGNLAAHVASRISR	385	174
A0A0J7JLQ3	BPMI_00582	Uncharacterized protein	1090375	Proteobacteria	Beta	Burkholderiales	Burkholderiaceae	Candidatus Burkholderia pumila	47.1	MTTLPGAREPACDIFCAVVDNFGDIGVCWRLVRQLRAEHGWRVRLFVDDLTVFQALCPDVDATLARQEAAGVVIEHWHAPDHAGETLEIADVVIEAFACEIPHTYITAMVRREPKPAWINLEYLSSEDWVANFHMRPSPHPRYPLAKSFFFPGFGARTGGVIKERDLDARRLQFDAAQWWRERVGIEKPDRAKTVVSLFAYENPAVDALFAQWRDGASPVVLLVPEGRISGAVARFFGMQKFAAGSKAQAGALEAHALGFVEQPRFDELLWAADINFVRGEDSFVRAQWAIKPFVWHIYPQADDAHLPKLDAALDHYTRALTPPARDAMHRFWHAWNGAGMPDWAEFWSHRPELEARAAQWAGELAAIGDLAGNLAAHAEARASL	385	175
R7XA10	C265_29400	Uncharacterized protein	1229514	Proteobacteria	Beta	Burkholderiales	Burkholderiaceae	Ralstonia sp. GA3-3	48.9	MPIRSWDIFCTVIDNFGDIGVCWRLARQLAQEHGHAVRLWVDDLASFARLAPELDTGATVQRLAGVEIRPWRPGGDSVDDTAGVEPHDAVIEAFACDVPQAFLARMAARDPKPAWINLEYLSAEPWVREHHAMPSPHPRLPLVKHFFFPGFEPGTGGLLRESMLGAQRAAFLGGTAAQAALWHRLSVTPRPDALRVSLFAYRNPALPALLEQWRDAAEAVHCLVPAGLAADQVAEWLAAPLRIGDPVERGSLCVQLIPFVRQEHFDELLWACDLNFVRGEDSFVRAQWAARPLVWHIYPQDDAAHRVKLDAWLDLFGQGGVAPEAAAALTDFWHAWNGYGNAADWPRLRAHLPALAAIAARWERRLQHPGDLAANLVAFCENRVK	385	176
D9SCX5	Galf_0622	Uncharacterized conserved protein UCP015557	395494	Proteobacteria	Beta	Gallionellales	Gallionellaceae	Gallionella capsiferriformans (strain ES-2) (Gallionella ferruginea capsiferriformans (strain ES-2))	50.7	MPRTCDIFCNVIDNYGDIGVSWRLARQLAKEFGVTVQLWVDDLASFARLCPDADVALDSQHCRGVEIRLWRNAFPEVLPAALVIEAFGCKMPATYLAAMAQQEMPPVWINLEYLSAEDWVEGCHKLPSPKPPLTRYFFFPGFTKKTGGLLLERDLLARRDAFLGDTLQQQAFWRAIGIEVPAAGTLKISLFSYENAALAVLFDAWATGAQAVLCLVPEGRILPQVAHYFAEGTGEVTSYSRGNLTVCVLPFVAQENYDELLWACDINFVRGEDSCVRAQWAGKPFIWQIYPQHDAVHWQKLQAFLDLYTRHLAPAARESVQGLWKMWNGSQPAGGEWERFAAQQGELNLCAMAWARELSQNTLALNLLAFFQEIGRMRAFEIDEQ	385	177
A0A0F3KI40	VI06_07805	Uncharacterized protein	332411	Proteobacteria	Beta	Neisseriales	Chromobacteriaceae	Aquitalea magnusonii	49.3	MPDSSTLRWDIFCTVIDNYGDIGVAWRLARRLSHDFGYEVRLWVDDLASFGRIAPLLELGLACQELDGIRVCQWRADDAFGDYQPAQVVIEAFGCRLPDAVEQAMARADVKPVWINLEYLSAEDWVEGCHGMASPHPRLPLTKHFFFPGFTDRTGGLLCEDGLIETRQQWQQDSLAQRAFWQMFDIPEKQPEEWRVSLFAYENPAARELLDYWTHSTLPVHCMVPEGKVLADVEAVMGLPLKAGQHVSRGSLTVHVLPMTDQDCYDLSLWSCDVNFVRGEDSFVRAQWAGRPFIWHIYPQDDAAHMVKLDAFLSHYCAALDAETATALRAVSHAWNHGQGMVAAWQQLEKQLPQWHRHSRHWPDKLLQHGDLGMRLVQFIQNRLK	385	178
C5TLY9	NEIFL0001_0750	Uncharacterized protein	596320	Proteobacteria	Beta	Neisseriales	Neisseriaceae	Neisseria flavescens SK114	39.3	MNTTPPYTCWIFCNVIDNFGDIGVSWRLARILQRELGWQVHLWTDDFPSLQALCPDLASIPNIHQGIGIHAWQANHAEDTDTAPTPDIVIETFACELPDNVQTIIRRHRPLWLNWEYLSAEDSNERLHLMPSPQVGGIQKYFWFMGFSEKSGGLLRERDYAESAGFDTETLRRQLKLPAKNAPEWLLFGYQSDIWAKWLTMWQQAGQPITLLLAGTQIIASLKNSGLVPQNALLEDGDMYQSEHVTLIKIPFVPQQDFDKLLNLADGAVIRGEDSFVRAQLAGKPFFWHIYPQEENIHLDKLHAFWDKAHQVYPDVVATAHRRLSDELNNGEALSDSQRLQAWQTLTAHQNEWRQSAAKWRDGLFAQKSAVEKLAAFISKHKKIR	385	179
B4RL50	NGK_0860	Uncharacterized protein	521006	Proteobacteria	Beta	Neisseriales	Neisseriaceae	Neisseria gonorrhoeae (strain NCCP11945)	40.4	MVMNTYAFPACWIFCKVIDNFGDIGVSWRLARVLHRELGWQVHLWTDDVSALRALCPDLPDVPFVHQDIHVRTWHSDAADIDTAPVPDAVIETFACDLPENVLNIIRRHKPLWLNWEYLSAEESNERLHLMPSPQEGVQKYFWFMGFSEKSGGLIRERDYREAVRFDTEALRRRLVLPEKNAPEWLLFGYRGDVWAKWLDMWQQAGSLMTLLLAGAQIIDSLKQSGVIPQNALQNDGGVFQTASVRLVKIPFVPQQDFDKLLHLADCAVIRGEDSFVRTQLAGKPFFWHIYPQDENVHLDKLHAFWDKAYGFYTPETASVHRLLSDDLNGGEALSATQRLECWQTLQQHQNGWRQGAEDWSRYLFGQPSASEKLAAFVSKHQKIR	385	180
E5UJS1	HMPREF0604_00863	Uncharacterized protein	435832	Proteobacteria	Beta	Neisseriales	Neisseriaceae	Neisseria mucosa C102	38.8	MNTPLPYTCWIFCNVIDNFGDIGVSWRLARILQRELGWQVHLWTDDFPSLQALCPDLASIPNIHQSIGIHAWQADHAEDTDTAPTPDIVIETFACELPDNVQSIIRRHRPLWLNWEYLSAEDSNERLHLMPSLQAGGIQKYFWFMGFSEKSGGLLRERDYAESARFDTETLRRQLKLPAKNAPEWLLFGYQSDIWAKWLTMWQQSDQPITLLLAGTQIIASLKNSGLVPQNALLEDGDVYQSGHVTLIKIPFVAQQDFDKLLNLADGAVIRGEDSFIRAQLAGKPFFWHIYPQEENIHLDKLHAFWDKAHQVYPDVVATAHRLLSDELNNGEALSDNQRLQAWQTLTAHQNEWRQSAAKWRDGLFAQKSAVEKLAAFISKHKKIR	385	181
D3A4R8	NEISUBOT_04219	Uncharacterized protein	546268	Proteobacteria	Beta	Neisseriales	Neisseriaceae	Neisseria subflava NJ9703	39.1	MNTTPPYTCWIFCNVIDNFGDIGVSWRLARVLQRELGWQVHLWTDDFPSLQALCPDLASIPNIHQGIGIHAWQADYAEDTDTAPTPDIVIETFACELPDNVQTIIRQHQPLWLNWEYLSAEDSNERLHLMPSPQAGGIQKYFWFMGFSEKSGGLLRERDYAESAGFDTEALRRQLKLPAKNASEWLLFGYQSDIWAKWLTMWQQVGQPITLLLAGTQIIASLKNSDLVPQNALLEDGDVYQSEHITLIKIPFVPQQDFDKLLNLADGAIIRGEDSFVRAQLAGKPFFWHIYPQEENIHLDKLHAFWDKAHQVYPDVVATAHHRLSDELNNGDALSDSQRLQAWQTLTAHQNEWRQSAAKWRDGLFAQKSAVEKLAAFISKHKKIR	385	182
G2DK33	l11_07280	Uncharacterized protein	1051985	Proteobacteria	Beta	Neisseriales	Neisseriaceae	Neisseria weaveri LMG 5135	41.6	MSACLPQKNCWIFCNVIDNYGDIGVSWRLANILHSELNLNVCLWVDQPSALQALCPDLPTLPCTYQNIHLRTWQPDHAYDLPEHAPQIVIETFGCNLPDNIIAVIKACKPLWLNWEYLSAEDSNERLHALPSLQANGIQKYFWFMGFSEKSGGLLREKNYRFQPASDHSVQALRRELKLPEKNSPEWLLFGYKSGVWHKWLDMWQQAGQAMTLMLAGTQIIESLKEYRALPDYALRESGDTFQIGCIRLIRIPFVAQNRFDDLLQLSDGLLIRGEDSFVRAQFSGKPFFWHIYPQDEKIHIDKLHAFWNKAYPYYPEETASAHQALSDELNQAVELTEQQRLSAWQTLWKQIHQWQQGAASWQNFLFNQASATEKLAKFIEDNIK	385	183
F9ZGS9	NAL212_2416	Uncharacterized conserved protein UCP015557	153948	Proteobacteria	Beta	Nitrosomonadales	Nitrosomonadaceae	Nitrosomonas sp. AL212	44.1	MESADSSMRRQWDIFCAVIDNFGDIGVCWRLAKQLVHEHGHSVRLWVDNLSSFANIAPDVNSRAQYQIIQCVEICYWQRSFVDTEPGDVIIEAFACELPEKYVMAMLQKETNPVWINLEYLSAEPWVTEYHRLPSPHPRFSLTKTFFFPGFVPGTGGLLREKDFLASHDAFNHAAEQEFFRRKDLPRRKSGEIRISLFCYQTAPIENFIQVLSESTVPVLLIVPQGIAAGRISALFNHASCKTKALISYKRLTIQIVPFMEQTEYDLLLWSCDFNFVRGEDSFIRAQWAIKPFIWNIYPQHEDAHQDKLNAFLTLYTAGLPVKVASAVQAMWHGWNEKYELNNLIWENFTACYEPLVQHNKNWVNQLLKQEDLASNLVQFAENQL	385	184
A0A0J6H4Q0	TU81_27430	Uncharacterized protein	163011	Proteobacteria	Gamma	Pseudomonadales	Pseudomonadaceae	Pseudomonas lini	65.5	MPEMPQVKNRWRWDIFCTVVDNFGDIGVTWRLARQLVAEHGATVRLWVDDLRAFERLCPQIDINAAQQWQQGVEVRQWSADWQPTEAADVVIAAFACQLPSAYMEAMAEREKPPLWMNLDYLSAEDWVVGCHGLPSVKYKNVQKFFFFPGFRKGTGGLLRESGLLERRRQFQQSPQAQREFLQGLGIDRAPNALLISLFAYENTGLASWLDTMAADSTPTHLLVPEGRILGDVERWLGVDGLKAGVVHVRDALTVQVLPFVRQDQYDLLLWSCDFNAVRGEDSFVRAQWAGRPLLWHIYRQDEDIHLDKLDAFLTLYTQGLSEPAREAISGLWRAWNAGETMTDHWKSTRKHWPELEKHAETWCLEQALQADLAAALVQFYLNWI	385	185
W6VG97	PMI27_001993	Putative conserved protein UCP015557	1144708	Proteobacteria	Gamma	Pseudomonadales	Pseudomonadaceae	Pseudomonas sp. GM41(2012)	65	MPEMPQVKNCWRWDIFCAVVDNFGDIGVTWRLARQLVAEHSVAVRLWVDDLRAFERLCPEIDINASQQWQQGVEVRQWTADWQPTEAADVVIAAFACQLPSAYMDAMAEREKPPLWMNLDYLSAEDWVVGCHGLPSVKYKSVQKFFFFPGFQKGTGGLLRESGLLERRQQFQQNPEAQREFLQGLGIDRAQGAQLISLFAYENNGLASWLEAMAVDSTPTHLLVPEGRILGDVERWLGVDGLVAGAVHVRGELTVQVLPFVRQDQYDHLLWCCDFNAVRGEDSFVRAQWAGRPLLWHIYQQDEDIHLDKLDAFLALYTKGLSEPAREAISGLWRAWNAGDNMTGHWQLTRKHWPELQKHAEEWCLEQALQADLAAALVQFYVNWI	385	186
J2SXB0	PMI30_02714	PP_1857 family protein	1144332	Proteobacteria	Gamma	Pseudomonadales	Pseudomonadaceae	Pseudomonas sp. GM50	65.2	MPEMPQVKNRWRWDIFCTVVDNFGDIGVTWRLARQLVAEHGATVRLWVDDLRAFERLCPQIDINAAQQWQQGVEVRQWSADWQPTEAADVVIAAFACQLPSAYMEAMAEREKPPLWMNLDYLSAEDWVVGCHGLPSVKYKNVQKFFFFPGFRKGTGGLLRESGLLERRRQFQQSPQAQQEFLQGLGIDRVPNAQLISLFAYENTGLASWLDTMAADSTPTHLLVPEGRILGNVERWLGVDGLKAGAVHVRDALTVQVLPFVRQDQYDLLLWSCDFNAVRGEDSFVRAQWAGRPLLWHIYRQDEDIHLDKLDAFLTLYTQGLSEPAREAISGLWRAWNAGETMTDHWKSTRKHWPELEKHAETWCLEQALQADLAAALVQFYLNWI	385	187
J3B841	PMI32_03893	PP_1857 family protein	1144334	Proteobacteria	Gamma	Pseudomonadales	Pseudomonadaceae	Pseudomonas sp. GM60	65	MPEMPQMKNRRRWDIFCTVVDNFGDIGVTWRLARQLVAEHAMDVRLWVDDLRAFERLCPAIDLNLSQQWQEGVEVRQWTADWQPTDAADVVIAAFACQLPSAYMEAMAAREKAPLWLNLDYLSAEDWVVGCHGLPSVKYKNVQKFFFFPGFQKGTGGLLRESGLLERRRQFQQDPEAQRAFLQGLGIDRAQGAQLISLFAYENAGLASWLDVLTADSVPTHLLVPEGRILGDVERWLGVEGLAAGAVHVRESLTVQVLPFVRQDQYDHLLWCCDFNAVRGEDSFVRAQWAGRPLLWHIYRQDEDIHLDKLEAFLTLYTKGLSAPAREAISGLWREWNAGHDMSDHWATTRKHWPELQKHAEAWCLEQALQADLAAALVQFYLNWI	385	188
J3H8G3	PMI33_02978	PP_1857 family protein	1144335	Proteobacteria	Gamma	Pseudomonadales	Pseudomonadaceae	Pseudomonas sp. GM67	65.2	MPELPQMKNRRRWDIFCTVVDNFGDIGVTWRLARQLVAEHAMDVRLWVDDLRAFERLCPAIDLNLPQQWQEGVEVRQWTADWQPTDAADVVIAAFACQLPSAYMEAMAAREKPPLWLNLDYLSAEDWVVGCHGLPSVKYKNVQKFFFFPGFQKGTGGLLRESGLLERRRQFQQDPKAQRAFLQGLGIDRAQGAQLISLFAYENAGLASWLDVLAADSVPTHLLVPEGRILGDVERWLGVEGLAAGAVHVRESLTVQVLPFVRQDQYDHLLWCCDFNAVRGEDSFVRAQWAGRPLLWHIYRQDEDIHLDKLEAFLTLYTKGLSAPAREAISGLWREWNAGHDMSDHWATTRKHWPELQKHAEAWCLEQALQADLAAALVQFYLNWI	385	189
J2WYM2	PMI36_05534	PP_1857 family protein	1144338	Proteobacteria	Gamma	Pseudomonadales	Pseudomonadaceae	Pseudomonas sp. GM79	65.2	MPEMPQVKNRWRWDIFCTVVDNFGDIGVTWRLARQLVAEHAVTVRLWVDDLRAFERLCPDIDINAAQQWQQGVEVRQWSANWQPTEAADVVIAAFACQLPSAYMEAMAEREKPPLWMNLDYLSAEDWVVGCHGLPSVKYKNVQKFFFFPGFRKGTGGLLRESGLLERRRQFQQSPQAQQEFLQGLGIDRAPNAQLISLFAYENTGLASWLDAMAGDSTPTHLLVPEGRILGDVERWLGVDGLKAGAVHVRGALTVQVLPFVRQDQYDLLLWSCDFNAVRGEDSFVRAQWAGRPLLWHIYRQDEDIHLDKLDAFLTLYTQGLSGPAREAISGLWRAWNAGETMTDHWKSTRKHWPELEKHAETWCLEQALQADLAAALVQFYLNWI	385	190
H0C3C0	KYG_20940	Putative uncharacterized protein	512030	Proteobacteria	Beta	Burkholderiales	Comamonadaceae	Acidovorax sp. NO-1	41.4	MSRPLPPLQWDVFCRVIDNFGDIGVCWRLVAQLAALGHSVRLWVDDASALQWMAPKGCPGVELRAWGSPPPSPDEPAPDVMVEAFGCDIAPEFIAYSAYPSNARGKKYSKPIWINLEYLSAEAYVERNHRLPSPILSGPAAGWTRWFFYPGFTPATGGLLREPDLMARREAFDRSAWRAQHAAAFGLGDACAEQRWVSLFCYEPAALPQLLQHSQTRPTQLLVTPGRPTAAVRAALAEGCDQNIGQKGLQRLSDKREQLSISYLPHRPQPAFDEMLWACDFNAVRGEDSLVRALWAGQAFVWHIYPQHDNAHHDKLWAFLDWLQAPASLRLFHATWNGLDTAPLQWPDDNTLAEWAECTQAARARLLMQDNLVAQLLGFVAEKR	384	191
A0A0D7KBJ5	RP29_06010	Uncharacterized protein	80878	Proteobacteria	Beta	Burkholderiales	Comamonadaceae	Acidovorax temperans	39.8	MTTQPTLQWDVFCRVIDNFGDIGVCWRLATQLAGQGQRVRLWVDDASALAWMAPQGCPGVELRDWHAPPPGAQEAPTDVMVEAFGCEIAPEFIASTAYQASVRGRKPVWINLEYLSAERYVERNHRLPSLLSSGPAQGWTRWFFYPGFTAATGGLLREPDLIQRQEAFDVAAWQNAHAHPSLPAPAAAAAAAAGAAVRWMSLFCYEPAALPQWLQLCEAASTPTHLLVAPVRPAHAVRQALGISSKNVLQGTTDKRGQLYISYRTPCPQAVFDEMLWACDLNAVRGEDSLVRGLWAGKALVWHIYPQDDDAHHAKLQAFLDWLQAPASLRQLHHTWNGLDDLPLQWPDDDTLREWTACVQAARARLLMQDNLVAQLLGFVMEKR	384	192
G0A9H0	CFU_2766	Uncharacterized protein	1005048	Proteobacteria	Beta	Burkholderiales	Oxalobacteraceae	Collimonas fungivorans (strain Ter331)	47.7	MNHRTTQTSLALFCKVVDNYGDIGICWRLARQLEQEHGIAVTLWVDDLASFQRICPQVAVDRELQQVGAVTIRHWSGQDGVFAAADVADIVIEFFACDIPPGYIAAMAERVPHPVWLNLEGLSAEAWVEGCHALPSPQSRSLTKYFFFPGFTNKTGGLLLESGLLQQRQAFQQDPAVMAAFLRQFGVTPAETASLKVSLFCYPQAPAPALFEAWQNGGAAMTCLVPEGVAVDAVETFLGRAALAGASATRGALTVRVLPFIPQQDYDKLLWACDLNFVRGEDSFVRAQWAGKPFVWHIYPQDEDLHHVKLNAFLQSYTATTENLAEFSLNWNEAAKKTADWAALWASLAADMPKIAIMAMDWQRQMLANGDLACNLLKFAKTVR	384	193
L9PDW2	Jab_2c16130	Epf adjacent protein	1198452	Proteobacteria	Beta	Burkholderiales	Oxalobacteraceae	Janthinobacterium sp. HH01	49.5	MNQLRRLDLFCRVVDNYGDIGICWRLARQLRREHGLAVTLWVDDLASFQRICPEVDRAAASQQLDGVTVRHWRDQDGVFTPADVADIVIEFFAVDIPPGYIEAMAQCEPRPVWFNLEGLTAEEWVEGCHRLTSPHPRLPLTKHFFFPGFTDKTGGLLCESELDQARRSFQSSPAAMADFLARFGVTPAEMASTRVTLFCYPHAPVSALLDVWAGGARPLTCLVPEGVAAEAVQAFLGAEAKAGASATRGALTVRVLPFVPQPDYDRLLWACDLNFVRGEDSFVRAQWAGRPFVWHIYPQDENLHHKKLRAFLGRYAGELDALTEFSLRWNGAPTAGEGADWPAEWQAFERQMPAMAQRAAAWQAQMQANGDLAANLMAFAATLR	384	194
C3X268	OFAG_00457	Uncharacterized protein	556268	Proteobacteria	Beta	Burkholderiales	Oxalobacteraceae	Oxalobacter formigenes HOxBLS	43.2	MTSPLRLDLFCRVIDNYGDAGVCWRLARQLANERGFRVRLWIDKPAVLQKICPDVVSEAVEQVVCGVGIRLWPSIFPAFPASDVPDVVVEGFGARLPESYVRLMAARQARPVWINLEYLSAESWVDESHLLASPQSWISLTKYFYFPGFTEKTGGLIREDGLIEARDHFQADRQNAVRFLSSLGVEAETEHFMVSLFCYPDAPVVSLLESFQRSRRKVLCLIPEGVASGAVRFFMGRDAVAGVRFSAGQLSLQILPMMEQNAYDYLLWSCDLNFVRGEDSFVRAQWAARPFVWHIYPQEEEVHLVKLEAFLDSYLADFSSENAERVKRFWHEWNAGKKQASLESMEEFGKILPQLKQHGRDWSKKMTARPDLASGLVRFINTLR	384	195
R7C1B9	BN641_00291	Uncharacterized protein	1262976	Proteobacteria	Beta	Burkholderiales	Sutterellaceae	Sutterella sp. CAG:397	36.4	MENLTQNPVTAGIWCRVIDNFGDAGVAWRLARSLKREYGWCVTLIIDKPETLAAFVPEVDAAGDACTALGIRVMRWNAAAERFFSKATTLPDVTVEAFSCRLPDGVEEALSHRFDMKPTAVFALDYLTAETYAEESNGLVSRHPRFGYPKTFVFPGFTEKTGGIVREADISEARKAFEAAGGKTAFLESSGADPAAPFTLFFFTYPTEAVDALAGAFASDKRPLQILLAPGAASEKLAAALAAAGNPAHVTTVRLPMLPQCEFDKPLLACDCALVRGEDSTVRVQLAGTPLLWMLYPQTEDTHLVKLAAFTKLYTRGMAEDDARIWSGLEAGLNGRILTPAAWSAYRDRFPAMQKAAQAWRTYLSCLTTAPEYIAQKALKQIKC	384	196
A0A0C1EJX1	QR66_05315	Uncharacterized protein	686831	Proteobacteria	Beta	Neisseriales	Chromobacteriaceae	Chromobacterium piscinae	51.6	MTHRHWDIFCTVIDNYGDIGVTWRLARRLAHDCGREVRLWVDDLASFARIAPELDPALPQQTLAGIQIRRWPQADFPEDIIPGDVVVEAFGCRLPNRFEEAMAARPAKPVWINLEYLSAEDWTRGCHKLPSPHPQLPLTKHFFFPGFDAASGGLICEDGLIAAREAWQADEEAQRDYWRRRNVPALADHEWKASLFCYENPAAARLLQAWADGPQPVRCLVPEGKAQAAVSRLFDHPLQVGEHAQLGRLTVDVLPMSDQDDYDRLLWSCDFNCVRGEDSLARSQWAARPMLWHIYPQDDEAHIAKLQAFLDQYCAGLPDEAAAAIRELNLAWNQDGDIATAWRNAARWLPAWRRHAANWQQQLLEGGDLAHRLLQFVAEVSEIG	384	197
D7MZW1	HMPREF9016_00494	Uncharacterized protein	641149	Proteobacteria	Beta	Neisseriales	Neisseriaceae	Neisseria sp. oral taxon 014 str. F0314	37.4	MAMESKKINCWLFCNVIDNYGDIGVSWRLAQCLYHELGWEVHLWIDDLNALHTLCPALPSVPCLFENVYIHQWQAGCAQDVISVNPPQVIIETFACNLPENVLCIIRKNKPLWLNWEYLSAEDSNERLHAMPSLQADGLRKYFWFIGFGERSGGLIRERDYNSLCLYNKIQFRRHLNLPEKSSSEWFLFGYYSPVWSKWLQMWQLDNRPITLLLAGHQIIDSLKTDGVLPIDVLTKDGDVFQTACVKLVKIPFVPQNDFDKLLHLSDGLIVRGEDSFVRAQFSAKPFFWHIYPQDEMVHLDKLHAFWEKAGVFYPKDVFAAHRLLSDELNGAMTLSDENRLQAWQILREQSFKWRQAAKGWQNFLFNQPSALEKLAKFVSNTLK	384	198
F7NXU0	Rhein_2622	Uncharacterized protein	506534	Proteobacteria	Gamma	Chromatiales	Chromatiaceae	Rheinheimera sp. A13L	46.6	MRCDLFCSVVDNFGDIGICWRLARQLHNEHQWQVTLWVDDLNSFQKICHSVNPELATQLQQDVLVRHWAAVLPELTAADRPDLVIEALACTIPSSYLHWMASFAEKPLWLNLEYLSAEDWVHGCHALPSPHPQLPLQKYFFFPGFTAQTGALLREQGLVGFLAELSQSDRLQHEFWQSLGLLDAMQYQQKISLFAYSQAQICPWLEQLADAAETTLLLVPQGQLATDLTQLFSELKTGRLDKKSLSIRILDFMPQPMYDQLLACCDINFVRGEDSVIRAHWAGKPFIWQIYRQEEQAHLIKLQAFLDKYLQHATDEQKACIEKLHMAWNLEQDISTEFAIFKEFSEQIQVHNKKWQEYLIQQQDLASNLVRFAENKLIMSRNFS	384	199
V4QD86	F753_09100	Uncharacterized protein	1263865	Proteobacteria	Gamma	Pseudomonadales	Pseudomonadaceae	Pseudomonas chloritidismutans AW-1	57	MSVKAKWDIFCAVVDNFGDIGVTWRLARQLASEHGQHVRLWVDDLDTFARLCPAANAEAEQQLHEGVEVRRWSGQWSATEPADVVIEAFACNLPQPYINAMAASGRRILWLNLEYLSAEDWIVGCHALPSLQANGLQKYFFFPGFEARTGGLIREADLMLRRAEFQSDMAQQTAFLASLGIARQPGARLLSLFAYENTAVAGWLDALAADSRSNQLLVPEGRVLGDVAAWLGVPSLQTGNQHRRGSLQLCIVPFMTQDEYDLLLWSCDFNAVRGEESFIRAQWAGRPLVWHIYPQEDDAHWDKLHAFLDLYAHELSPTANAALREFWRAWNAGQGAGEAWTALVREYPTLLQHAEAWTHEQVANGDLAGKLVFFYTDWLGAVHA	384	200
A0A0I9VWC2	JL55_26470	Uncharacterized protein	1619235	Proteobacteria	Gamma	Pseudomonadales	Pseudomonadaceae	Pseudomonas sp. BICA1-14	57.8	MSVKAKWDIFCAVVDNFGDIGVTWRLARQLAAEHGQHVRLWVDDLDTFARLCPAANAEAEQQLHEDVEVRRWSGQWSATEPADVVIEAFACNLPQPYINAMAASGRRILWLNLEYLSAEDWIVGCHALPSLQANGLQKYFFFPGFEARTGGLIREADLMLRRAEFQSVMAQQAAFLASLGVARQPGARLLSLFAYENTAVAGWLDALAADSRSNQLLVPEGRVLGDVAAWLGVPSLHAGDQHRRGSLQLCVVPFMTQDEYDLLLWSCDFNAVRGEESFIRAQWAGRPLVWHIYPQEDDAHWDKLHAFLDLYAHELSPTANAALREFWRAWNAGQGAGEAWTALVREYPALLEHAEAWTHEQVANGDLAGKLVFFYTDWLGAVHA	384	201
A0A0F2QA61	VR76_16265	Uncharacterized protein	1629711	Proteobacteria	Gamma	Pseudomonadales	Pseudomonadaceae	Pseudomonas sp. BRH_c35	57.8	MSVKAKWDIFCAVVDNFGDIGVTWRLARQLAAEHGQHVRLWVDDLDTFARLCPAANAEAEQQLHEGVEVRRWSGQWSATEPADVVIEAFACNLPQPYINAMAASGRRILWLNLEYLSAEDWIVGCHALPSLQANGLQKYFFFPGFEARTGGLIREADLMLRRAEFQSDMAQQAAFLASLGVARQPGARLLSLFAYENTAVAGWLDALAADSRSNQLLVPEGRVLGDVAAWLGVPSLHAGDQHRRGSLQLCIVPFMTQDEYDLLLWSCDFNAVRGEESFIRAQWAGRPLVWHIYPQEDDAHWDKLHAFLDLYAHELSPTANAALREFWRAWNAGQGAGEAWTALVREYPALLEHAEAWTHEQVANGDLAGKLVFFYTDWLGAVHA	384	202
A0A098FS57	PXNS11_250184	Uncharacterized protein	271420	Proteobacteria	Gamma	Pseudomonadales	Pseudomonadaceae	Pseudomonas xanthomarina	57.8	MSVKAKWDIFCAVVDNFGDIGVTWRLARQLAAEHGQHVRLWVDDLDTFARLCPAASAEAEQQLHEGVEVRRWSGQWAATEPADVVIEAFACNLPQPYINAMAASGRRILWLNLEYLSAEDWIVGCHALPSLQANGLQKYFFFPGFEARTGGLIREADLMLRRAEFQSDMAQQTAFLASLGVARQPGARLLSLFAYENTAVAGWLDALAADSRSNQLLVPEGRVLGDVAAWLGVPSLHAGDQHRRGSLQLCIVPFMTQDEYDLLLWSCDFNAVRGEESFIRAQWAGRPLVWHIYPQEDDAHWDKLHAFLDLYAHELSPTASAALREFWRAWNAGRGAGEAWTALVREYPALLEHAEAWTHEQVANGDLAGKLVFFYTDWLGAVHA	384	203
Q1LKN8	Rmet_2411	Uncharacterized protein	266264	Proteobacteria	Beta	Burkholderiales	Burkholderiaceae	Cupriavidus metallidurans (strain ATCC 43123 / DSM 2839 / NBRC 102507 / CH34) (Ralstonia metallidurans)	49.2	MPIRSWDIFCTVIDNFGDIGVCWRLARQLAQEHGHAVRLWVDDLTSFSRLAPEIDVTATRQRLAGVDVHTWDPKPEAPFEPVTPHDVVIEAFACHLPEPLQAAMAAADRKPVWINLEYLSAEAWVSEHHAMASPHSRLPLTKYFFFPGFAHGTGGLLRESMLGASRAAFLDSPAAQATLWHRLGVEPIAGALRTSLFAYSNPALPALLEQWRDGTTPVQCLVPQGLAATQAGGWLGAPLQPGESHQRGNLTMQCIPFVRQEHYDELLWACDINFVRGEDSCVRAHWAAKPMIWHIYPQDDHAHREKLDAWLGRFSRSGVVPEASAALTNFTHAWNGYGHAPDWAALQAQLPALTSGMDRWQRQLQHLGDLAANLVAFCENRVK	383	204
L2ELW3	D769_04199	Uncharacterized protein	1249621	Proteobacteria	Beta	Burkholderiales	Burkholderiaceae	Cupriavidus sp. HMR-1	49.5	MPIRSWDIFCTVIDNFGDIGVCWRLARQLAQEHGHAVRLWVDDLTSFSRLAPEIDVTATRQRLAGVDVHTWDPKPEAPFEPVTPHDVVIEAFACHLPEPLQAAMAAVDRKPVWINLEYLSAEAWVSEHHAMASPHSRLPLTKYFFFPGFAHGTGGLLRESMLGASRAAFLDSPAAQATLWHRLGVQPIAGALRTSLFAYTNPALPALLEQWRDGTTPVQCLVPQGLAATQASGWLGAPLQPGESHQRGNLTMQCIPFVRQEHYDELLWACDINFVRGEDSCVRAHWAAKPMIWHIYSQDDHAHREKLDAWLGRFSRSGVVPEASAALANFTHAWNGYGHAPDWAALQAQLPALTSGMDRWQRQLQHLGDLAANLVAFCENRVK	383	205
R7ICM9	BN620_01352	Uncharacterized protein	1262975	Proteobacteria	Beta	Burkholderiales	Sutterellaceae	Sutterella sp. CAG:351	40.1	MIEAAGKTIEPRVTCDIFCHVIDNFGDAGVCWRLARGLSEEEGFQVTLYIDDAVTLSKISSGVPPELPASGASSSGILVRRWEDSETAVPSDVVIETFGCRLPDSFEEAIARETLRGHKVAWLNLEYLSAEDWVEECHGLPSPHPRLPVTKTFLFPGFTRRTGGVMIEHGLLDARDRFSASDRHSLLETLGAKKPDAPFNLFFFSYPTAPIGQLAEALASDPRPVQVIAAPGRAGEMLGEALSRLSAPQITFSPVPAVPQESFDRVLWACDALIIRGEDSFVRAQLAGKPFLWTIYPQDEDTHIVKLNAFLDRMAVEYGEDAARVWRETSLGWNQASLTPGLWSRFRDLTPELTHGSLLWSRHLASLGSLTRAVATAAKKGLK	383	206
G3Z259	HMPREF1028_00674	Uncharacterized protein	665946	Proteobacteria	Beta	Neisseriales	Neisseriaceae	Neisseria sp. GT4A_CT1	38.9	MNTHAFPVCWIFCNVIDNFGDIGVSLRLARVLHRELGWQVHLWTDDVSALRALCPDLPDVPCVHQDIHVRTWHSEAADIDTAPVPDVVIETFACDLPENVLHIIRQHKPLWLNWEYLSAEESNERLHLMPSPQEGVQKYFWFMGFSEKSGGLVRERDYRDAVRFDTKALRERLMLPEKNSPEWLIFGYWSDVWAKWLDMWQQAGSPLTLLLAGTQIIDSLKQSGVIPQNALQNDGDVFQTTSVRLVKIPFVPQQDFDKLLHLADCAVIRGEDSFVRAQLAGKPFFWHIYPQDEHVHLDKLHAFWDKSHGFYTPETASAHRRLSDDLNGGEALSATQRLECWQILQQHQNDWRQGAEDWSRHLFKQPSAPEKLAAFISKLKKIR	383	207
A0A011NHA2	AW10_00803	Uncharacterized protein	1454003	Proteobacteria	Beta			Candidatus Accumulibacter sp. BA-92	48.6	MPNPPSRPDWDIFCQVIDNFGDIGVCWRLARQLRRERQLRVRLWVDQLETFRPLLPEVDPGRSIQDLHGVEIRRWESPFVSPLPAPVVLETFACRIPETFVAAMAQQRPPPVWINLDYLSAEAWVPGCHTLPSPHPRLPLTKFFFFPGFTRATGGLLRERDLQARRQQFTADAEQQRVFWRRTGAAPPPVGSLRVSLFAYENPAIGELLPLWQAADTPVCCLAPLSRPLTAIEAYAGQALKAGDMVRRGALEIRILPFLEQNAYDQLLWLCDLNFVRGEDSFLRAQWAARPMVWHIYPQQEAAHLVKLDAFLDLYCADLPAASATAVRKFWHAWNLGRVDATHWQNFAASLPTLREHAQYWQEALAEEDDLSTRLLSFAGSRL	383	208
A0A011PFD4	AW11_03078	Uncharacterized protein	1454004	Proteobacteria	Beta			Candidatus Accumulibacter sp. BA-93	49.1	MPNSVTRPDWDIFCKVIDNFGDVGVCWRLARQLTSDWQLHVRLWVDDMETFRALLPEADPVLSIQELHGVEVRRWEAPFVAWPPAAVVLETFACRIPDAFIAAMAQQSPRPVWINLDYLSAEAWVAGCHALPSPHPRLPLKKFFFFPGFTRDTGGLLREHDLLARRQQFAASPDQHTAFWRQAGGGPPPAGSLLVSLFAYENPAIGELLRLWQDAQTPVCCLAPLSRPLKAIESYAGHPLRAGDVVRRGVLELRLLPFLEQSAYDHLLWLCDVNFVRGEDSFVRAQWAARSMVWHIYPQHEGAHLAKLDAFLDLYCTDLPAVSATAVREFWQAWNVGHVDGAHWQNFALCLPTLREHARRWQKALAREDDLSTRLLRFARSRL	383	209
A0A078LR53	BN1079_01078	Uncharacterized protein	1499686	Proteobacteria	Gamma	Pseudomonadales	Pseudomonadaceae	Pseudomonas sp. 20_BN	57	MSVKVSWDIFCVVVDNYGDIGVTWRLARQLVAEHGQSVRLWIDDLDTFARLQPGASTSASQQWHEGVEVRHWVPEWPGAEPADVVIEAFACNLPQDYITAMARSQRRILWLNLEYLSAEDWVVGCHALPSMRSDGLQKYFFFPGFEEGTGGLIREGDLIARREAFQNDSLLREAFLQSFDISVAPDTKLVSLFAYENSAIAGWLEVLSLQTQPTQLLVPEGRVLGDVARWLGVEHVRTGDRYQRGALSIAILPFMTQHQYDLLLWSCDFNAVRGEESFIRAQWAGRPLVWHIYPQEEDAHWDKLNAFLELYLRDLTPAASAALRGFWSAWNSGQGSGEAWAALLAHETELLAHAEHWTHKQVANGDLAGKLVLFHRDWLPVPA	383	210
K0I113	C380_15150	Uncharacterized protein	358220	Proteobacteria	Beta	Burkholderiales	Comamonadaceae	Acidovorax sp. KKS102	41.2	MTKPRPLPALQWDVFCRVIDNFGDIGVCWRLVAQLAGLGHRVRLWVDDASALEWMAPAGSPGVEVRPWGAPPPGPHESPPDVMVEAFGCDIAPEFIAYSAISTSTSRQKRPKPVWINLEYLSAEAYVERTHRLPSPILSGPASGWTRWFFYPGFTAGTGGLLREHHLMEQREAFDRSTWRAEHRALFGAGDEAPGTRWVSLFCYEPPALADLLQQCAQRPTQLLVTPGRPAAAVRAALAEPVNSATAPRQHEKRGQLSLSYLPHRPQPEFDEMLWACDFNAVRGEDSLVRALWAGQAFVWHIYPQHDNAHHDKLWAFLDWLQAPESLRRFHATWNGLDAAPLQWPDDDTLAEWTACTHAARARLLTQDNLVAQLLGFVAEKR	382	211
A0A0G3BH93	AAW51_2046	Uncharacterized protein	413882	Proteobacteria	Beta	Burkholderiales		[Polyangium] brachysporum	46.8	MPKLCQGRAPGGPGAGLSGIFNNPSMLWDLFCRVIDNYGDAGVCWRLAADLASRGHAVRLWIDDPAPLQWMAPAGAPGVAVQPWPQSGGATPGDVVIEAFGCELPPAFLAAMAARSPAPRWVNLEYLSAEDYVERSHGLPSPQMSGPGAGLEKRFFYPGFTPRTGGLLREPGLLEQQAGFDGAAWLHRLGLAPRAGEQVVSLFCYAGAPLPALLAAWAERPTLLLATPGAASEALGQALKAVPQPGTVLARGALRVGWLPALPQTEFDRLLWASDLNFVRGEDSFVRAQWAGKPFVWHIYPQDDDAHVAKLLAFLRRYLDGAPAPLAAEVRAAWYFWNGLGDTAPAGSAPAAWQTHSERWREALLAQADLSAQLIGFVSETH	382	212
A0A0J5GD77	ACG97_14965	Uncharacterized protein	1526735	Proteobacteria	Beta	Neisseriales	Chromobacteriaceae	Vogesella sp. EB	55.1	MAQRWDIFCTVIDNYGDIGVTWRLARQLAHEYGFAVRLWVDDLASFARIAPGLQPALTQQQLDGVDIRHWPAQDFPATDAADVVIEAFGCPLPERYLAAMVGRARKPVWINLEYLSAEDWVAGCHGLASPHPQLPLTKHFFFPGFGDDTGGLLCERALPAQRDAWQADAALQDAYWQQLGVPPRRAGELRVSLFCYESAAARQWLASCAAGSQPLRLLVPQGKVLPDVAAALGLAQLPQAGDVLQRGALTLHVLPLTDQHGYDRLLWSCDMNIVRGEDSFVRAQWAARPFLWHIYRQDEDAHLVKLEAFLQRYSAALSPAARQQIHALWQGWNREQDIGQVWQALPAVLAEWQRHARSWPQMQLRHGDLATRLVQFTEKQLQ	382	213
E4ZDW0	NLA_13250	Uncharacterized protein	489653	Proteobacteria	Beta	Neisseriales	Neisseriaceae	Neisseria lactamica (strain 020-06)	39.6	MNTPPFVCWIFCKVIDNFGDIGVSWRLARVLHRELGWQVHLWTDDVSALRALCPDLPDVPCVHQDIDVRTWHSDAADIDTAPVPDAVIETFACDLPENVLHIIRRHKPLWLNWEYLSAEESNERLHLMPSPQEGVQKYFWFMGFGEKSGGLIRERDYRDAVRFDTEALRERLMLPEKNASEWLLFGYRGDVWAKWLDMWQQAGSPLTLLPAGAQIIDSLKQSGIIPQNALQNDGDVFQTASVRLVKIPFVPQQDFDKLLHLADCAVIRGEDSFVRTQFAGKPFFWHIYPQDENVHLDKLHAFWDKAHGFYTPETASAHRRLSDDLNGGGALSATQRLECWQTLQQHQNGWRQGAEEWSRYLFGQPSASEKLAAFVSKHQKIR	382	214
J8WLP7	NMEN93004_1042	Uncharacterized protein	1069609	Proteobacteria	Beta	Neisseriales	Neisseriaceae	Neisseria meningitidis 93004	39.7	MNTPPFVCWIFCKVIDNFGDIGVSWRLARVLHRELGWQVHLWTDDVSALRALCPDLPDVPCVHQDIHVRTWHSDAADIDTAPVPDVVIETFACDLPENVLHIIRRHKPLWLNWEYLSAEESNERLHLMPSPQEGVQKYFWFMGFSEKSGGLIRERDYRDAVRFDTEALRQWLMLPEKNAPEWLLFGYRSDVWAKWLDMWQQAGSALTLLLAGAQIIDSLKQSGVIPQDALQNDGDVFQTTSVRLVKIPFVPQQDFDKLLHLADCAVIRGEDSFVRAQLAGKPFFWHIYPQDENVHLDKLHAFWDKAHGFYTPETASAHRCLSNDLNGGEALSAIQRLKCWQILQQHQNDWRQGAEEWSCHLFEQPSALEKLAAFISKLKKIR	382	215
D0KY97	Hneap_0566	Uncharacterized conserved protein UCP015557	555778	Proteobacteria	Gamma	Chromatiales	Halothiobacillaceae	Halothiobacillus neapolitanus (strain ATCC 23641 / c2) (Thiobacillus neapolitanus)	44.1	MLTTERIDWDIFCRVIDNYGDIAVSWRLARILTEDHRQVVRLWVDDLSALVHLIPEIDATEEQQSHHGITIIHWTDASATPRPARFVIEAFGCTLPEGYQQRMHEQTVAWFNLEYFSAESWISDYHGRFSPQPNGLQKQFVFPSTRPDSGGLLREAHLFLARDRFLHLEQTKWAHDWQIPLPNGLSLLLFGYENRAIGELIDDLAQTTTEAVTIYLPEGRLLSSAREHLRYPELMAGDQFQRGAVTLHVLPFLPQAQFDRLLWMCDILFVRGEDSLVRALWAGKPFIWQIYPTDDQAHWEKLDALLDTCRGDLPAPAFDAWRTLTHDWNRQQLAPESWQNFIEHHALLASAAEKNRLTLASQTELSNWLVKTAYERLQCRTI	382	216
N2J720	HMPREF1487_07857	Uncharacterized protein	1203578	Proteobacteria	Gamma	Pseudomonadales	Pseudomonadaceae	Pseudomonas sp. HPB0071	55.7	MNASWDIFCSVVDNYGDIGVTWRLARQLVAEHGQQVRLWVDDWSSFARIHPAAGISDDPVQRHLGVEVHRWTAVWPDDVIPADVVVEAFGCPLPAPYIDAMARRASHPLWINLEYLSAEAWVESCHRLPSPQQGMQKYFFFPGFTQGTGGLLREKDLLDKRLHFQASTDARARFLAALGITQTPGERILSLFSYEIPALSEWLDELAQGAEPTLLLIPEGRVLSNVAHWLEAEALKAGEEYHRGALRLCIVPFRQQDDYDLLLWCCDFNAARGEESFIRAQWAGRPFIWHIYPQEERAHMLKLDAFLDRYLVGASPAAQVATRTLWHAWNGEGSLGQAWREWSKHEAEMTAHAENWCARQSELNDLASTLVQFHTERLLYGA	382	217
K4KQ33	M5M_15405	Uncharacterized protein	1117647	Proteobacteria	Gamma			Simiduia agarivorans (strain DSM 21679 / JCM 13881 / BCRC 17597 / SA1)	49.1	MAPPLTPAYDMQHWHLFCKVIDNYGDIGVCWRLARQLVHQHRQQVTLFVDDLASFNALCPALDLSLTEQHCDGVCVRHWTQPLPPVTPADVVIEAFGCHLPANYITAMQIARPLWLNLEYLSAEEWVEDYHLNQSPVHGLRKTFFFPGFSANTGGLLWETALLDLADQANQPGWRAEFLQPLGLPVERAECLISLFAYENAALPDLLNNLRQSRQWVTLLVPKGRISRGVEHWLGEDLVPMQAIRRERLTVQELPFMAQPEYDRLLASCDVNFVRGEESFVRSQMLARPFVWHIYPQDADTHLIKLDAFLNAYLAQAPSPLAQACRQAHRAWNQPGAAPSQAFSQWLRQLPAAKAHASLWQQQQRSNGDLASNIVQFCTNTV	382	218
Q21W88	Rfer_2243	Uncharacterized protein	338969	Proteobacteria	Beta	Burkholderiales	Comamonadaceae	Rhodoferax ferrireducens (strain ATCC BAA-621 / DSM 15236 / T118) (Albidiferax ferrireducens)	42.3	MRIVDNSGVTTGKLWDIFCRVIDNYGDIGVGWRLSVGLAARGERVRFWVDDTSALAWMAPFGAPNVEIRHWTQPIQTEGLAPGDILLETFACELDPEFIAAYADWTGARGQKGLWINLEYLSAESYVERNHGLPSPVMTGPGAGLCKYFFYPGFSVATGGLLREPDLAERQASFERADWLQQRGVNWQGERLVSLFCYEPPALADLLDQLAAGPQATQLLVTAGRATAAVTACILNKTRLKPLWNKRELLSISYLPALTQDDYDHLLWACDLNFVRGEDSLVRALWANKPFVWQIYPQHDDAHHRKLEAFLAMLDAPPSLRAFHMIWNGVNSHTDSKASQQTQLPALALDSWRQVVVRAGQQLRQQDDLVTQIMRFALKNL	381	219
A0A0A1F8Z5	LT85_1848	Uncharacterized protein	279058	Proteobacteria	Beta	Burkholderiales	Oxalobacteraceae	Collimonas arenae	46.8	MHPQTSLALFCKVVDNYGDIGICWRLARQLEQEHGVAVTLWVDDLRSFRRICPELAIDHEMQQVNAVTVRHWRDQDGAFAADDVADIVIEFFACDIPPGYIKAMSQRTQRPVWLNLEGLSAETWVEGCHTLSSPQPLSLTKYFFFPGFTNRTGGLLHESSLQQERQAFQQDPAAMAAFLGRFGVTPAEMTSLKISLFCYPQAPVAELFAVWQRNAKPITCLVPEGVAADAVQAFVGQAAAAGISATHRALTVHVLPFVPQPDYDKLLWACDLNFVRGEDSFVRAQWAGKPFVWHIYPQDENLHHVKLNAFLQATTAKTGSLLAFSLGWNAAAKESVDWSAIWPQFEADLPKIAELSTDWQQKMLANGDLASNLLRFAETVR	381	220
Q3SKH2	Tbd_0856	Uncharacterized protein	292415	Proteobacteria	Beta	Hydrogenophilales	Hydrogenophilaceae	Thiobacillus denitrificans (strain ATCC 25259)	49.3	MRATWDVFCNVIDNYGDIGIAWRLARELARQPDLDVRLWVDDLEAFRRIWPSIDADRSEQLDAGVTVRAWRTPFDDTAAADVVIEAFGCALPESYLHAMSARASAPVWINLEYLTAESWADAHHGLPSPHPSLPLTKHFFFPGYTEATGGLLIEPDLAERRRAFLDDGVADFWRRLDVVSPRPDELRVSLFAYQNAALPALLDAWAGDPAPVSCIVPEGRVIPQLAAWLGVAGLRAGETHRRGALQVYVLPFLSQDDYDRLLWACAVNFVRGEDSCVHAQLAARPLVWQAYPQTEGAHAQKVEALLARYSEGLDAASAAAIGGLWRHWNGTPAAPELASCWRTFRVRHETMTRHADAWAARLSGQGRLTGKLLEFVEKRIK	381	221
A0A0J6K4A0	VI26_18550	Uncharacterized protein	1628193	Proteobacteria	Beta	Neisseriales	Chromobacteriaceae	Chromobacterium sp. LK1	49.3	MERKNWDIFCAVVDNYGDIGVAWRLARRLAHDFGLEVRLWVDDLASFARILPELDPALPAQRLADIDIRHWPADGPPADTVPAEVVIEAFGCRLPERFEQAMAAKALKPVWINLEYLSAEDWTRGCHRQPSPHPRLPLTKHFFFPGFEADTGGLICEQGLLDTRRQWQDDALARRAYWQLLELPEPAADEWRVSLFAYENPAVTSLLATWALGERPVTCLVPEGKALPDVARVFGHPLRAGMLARQGPLTVKVLPMTDQDSYDLLLWSCDLNLVRGEDSFVRAQWAGRPLLWHIYPQDDAAHLAKLDAFLSQYGAALPNPAAQALSAASHAWNHGADMATAWTELAAWLPVWREHAVAWPEKLLADGDLGDRLLHFVREIG	381	222
A0A0J6NSE3	VK98_00905	Uncharacterized protein	1628212	Proteobacteria	Beta	Neisseriales	Chromobacteriaceae	Chromobacterium sp. LK11	50.3	MERKHWDIFCAVVDNYGDIGVAWRLARRLAHDFGLEVRLWVDDLASFARIAPELDPALPAQRLADIDIRHWPADGPPDDTVPADVVIEAFGCRLPERFEQAMAAKAVKPAWINLEYLSAEDWTRGCHRQPSPHPRLPLTKHFFFPGFDADTGGLICEQGLLDVRRQWQDDALARRAYWQLLELPEPAADEWRVSLFAYENPAVTSLLAAWALGERPVTCLLPEGKALPDAARVFGYPLRAGMLARQGQLTVKVLPMTDQDSYDLLLWSCDLNLVRGEDSFVRAQWAGRPFLWHIYPQDDAAHLAKLDAFLSQYAAALPADAARALTAASHAWNHGADMATAWTELAAWLPAWREHAAVWPEKLLAGGDLGDRLLHFVREIG	381	223
A0A0D8ZFL6	UF16_18720	Uncharacterized protein	536	Proteobacteria	Beta	Neisseriales	Chromobacteriaceae	Chromobacterium violaceum	49.9	MPPRSWDIFCTVIDNYGDIGVAWRLARRLARDCGHAVRLWVDDLASFARIAPGLDPALPQQTLAGIDIRHWPEAGFPADIIPADAVIEAFGCRLPDSFEAAMAARAVKPAWINLEYLSAEDWTLSHHKLPSPHPRLPLTKHFFFPGFNAASGGLICEDGLIDARAAWQADEAAQNAYWLRRGLPPRSPGELRVSLFAYHNPAAVRLLQAWADGPLPVRCLVPEGKVLPDVASLFSRALRAGDHVRLGNLELHILPMSDQDDYDRLLWGCDFNCVRGEDSLVRSQWAARPMLWHIYPQEDDAHLAKLEAFLDQYCAGLQAEMAAALHALSLAWNRDGDIAAAWRDAASWLPAWREHATNWQQRLLKDGDLAARLLHFIAEIS	381	224
R8APT6	PLESHI_11242	Uncharacterized protein	1315976	Proteobacteria	Gamma	Enterobacteriales	Enterobacteriaceae	Plesiomonas shigelloides 302-73	50.1	MTATRYGWDIFCTVVDNFGDIGVTLRLARQLAHDYQQQVRLWVDDLQSTARICPGLDATLASQLYDGVHICRWDTPFTTQVTPAHRVIEAFACELPPEFRQQMKALSPAPLWLNLEYLSAEEWVEGCHRLPSWQPDGLTKYFFFPGFTPATGGLLREQGLFAARDQWRGSAEESAYWAELGIPAGQRQQEIWISLFTYENPALFTLLEAWEQSSDPIRLWVPQGRTLDYIAARYSQVPPKAGDCWQRGNLSLQVLPFTDQRGFDRLLWSCDFNFIRGEDSFVRAQWAAVPVIWHIYPQEEEAHMEKLDAFLERYLARWDEASADLMRRFSRGYNQGKISASDWNSLFIQRELLKKNAIEWADLLAETEDLACQLVNFSESS	381	225
A0A0A7JLT2	NJ69_11410	Uncharacterized protein	157782	Proteobacteria	Gamma	Pseudomonadales	Pseudomonadaceae	Pseudomonas parafulva	72.7	MQHAPLPPTWDIFCTVIDNYGDIGVTWRLARQLANEHSLHVRLWVDDLTAFTRLCPSADPQASQQWQQGVDVRHWASDWPACATAEVVIGAFGCRLPGPYLDALAARPTPALWLNLEYLSAEDWVEGCHGLPSPQPNGLRTVFFFPGFTAKTGGLLRERDLVQRCLAWQTDDTARQAFLARLNVHPAPTARLISLFAYENPQLANWLDALIEDVQPTHLLVPEGRILADLNAWFGEALAVGDVRRRGGLTLQVLPFVSQQDYDQLLWCCDFNAVRGEDSFVRAQWAGQPWLWHIYIQDENAHWEKLEAFLKIYRQGLSDEAAQALLAVWRAWNMDRDMAQAWRALQPHWPTLQAHARQWRSAQAARPDLATALVQFYRNWL	381	226
S6HCY8	CFII64_09935	Uncharacterized protein	911242	Proteobacteria	Gamma	Pseudomonadales	Pseudomonadaceae	Pseudomonas sp. CFII64	64.8	MKASWDIFCSVVDNYGDIGVTWRLARQLVAEYDVTVRLWVDDLQAFTRMCPTADAQAAQQWQDGVSVHHWPKEWQPVEVADVIIEAFACRLPPAYTEAILQRSPRPVWVNLEYLSAEEWVTGCHGLPSVQSNGLRKFFFFPGFRPTTGGLLRESGLIEARQAFQQDRAAQGSFLQALGVKPEADARLISLFAYENPGLGGWLEALSADNRSTHLLVPEGRILGDLQRWLGVEGLQAGALEKRGALTVQVLPFVRQEDYDRLLWCCDFNVVRGEDSFVRAQWAGRPLLWHIYEQDDDAHWAKLDAFLELYLAGLSQPAAQALTDFWRAWNAGHDGSASWLALMEHWPEIENHAGRWCLEQASHADLAAALVLFCGVSYDTRP	381	227
W6VLB4	PMI25_002868	Putative conserved protein UCP015557	1144328	Proteobacteria	Gamma	Pseudomonadales	Pseudomonadaceae	Pseudomonas sp. GM30	64.8	MPVPKTRWDIFCTVVDNYGDIGVTWRLARQLVAEHGVTVRLWVDDLRAFERICPEIDIHLAQQSQQGVEVWHWPSDWPQTEAAADVVIAAFACQLPPAYMDAMAERQRPPLWMNLDYLSAEDWVSGCHGLPSVKYKSVQKFFFFPGFQPGTGGLLRERGLLERRRQFQQDAAAQRQFLQALGVDRAADAQLISLFAYENAGLASWLDVLAADDAPTHLLVPEGRILGDVARWLRVDSLAVGDLNVRQALTVQVLPFVRQDQYDQLLWCCDFNAVRGEDSFVRAQWAGRPMLWHIYQQDEDIHLDKLDAFLALYTKGLSPAAVEAMSGLWRAWSAGQPIGEHWLQARKHWPELQENAEAWCLEQGLQADLATALVRFYLNWI	381	228
F6DCM8	Thicy_0842	Uncharacterized conserved protein UCP015557	717773	Proteobacteria	Gamma	Thiotrichales	Piscirickettsiaceae	Thioalkalimicrobium cyclicum (strain DSM 14477 / JCM 11371 / ALM1)	42.4	MNKTWDLFCRVIDNYGDIGVSWRLAKLLHHDHQQTVRLWLDQPQALAAMEPDYDPGREQQVCHGITIRHWLDDFSEIQPATVVIETFGCELPTAYRQAMRNQSAQPIWLNLEYLSAESWVSDFHLRPSKQPCGLDKTFFFPGLRPSTGGLMREGDYAQRQQAITKSTTQNTTLPNGLTLAKNTFKISVFCYENNALQELINILSEPHIPLPKGYDSVTLLIPAGRAHGGLARAIQTRLATDGYWQQGRIHLYSLPFMSQTDYDQLLLKADLNFVRGEESFVRAQWAAKPFVWHIYPTDDDAHWNKLHAFNDAYTGGMESQLEQTIRDWQIAWNQQQLNKQVWLDLVNHWPAWQQHAIHWAQQLEKIGELSTNLVKFVQSKV	381	229
I7IIV2	KUK_0481	Uncharacterized protein	1091497	Proteobacteria	Beta	Burkholderiales	Alcaligenaceae	Taylorella equigenitalis 14/56	34.1	MTQTPTSIDIFCNVIDNYGDIGVSWRLSKALPLYINPTKVRFFTNKKSTFKTLVPKLNEKNIVAEFYEDLHDAKFQDLIPADLVIEAFGCDLPQTYIKNMPSNTKLWINLEYISAEKWIESYHLMPSIQKNGVKKFFFMPGFTAKSGGLLHADLSNCDFINDEFSNNSGSKSLLDWISEHIGESLSIHKKNGDGIITIFTYPQAPISRLIEKIQSSKLRDKKIAYLIPKSVFEKSPCISKIHLNKNHQIYVCDFVPHSDFDYLLRVGNLNIVRGEDSMVRAIWNHSPFLWNIYPQTEDTHLKKLEAWLEIGKFSDDYKKATLSLNNPKMPIENLVKYVESVFEDKNVNKEFDDFRDYCQNKVPNLCREIKDFFTKITQNK	380	230
A0A0B5CNP3	NELON_08820	Uncharacterized protein	546263	Proteobacteria	Beta	Neisseriales	Neisseriaceae	Neisseria elongata subsp. glycolytica ATCC 29315	41.7	MPHSNSLCCHLFCTVIDNFGDIGVSWRLSRILYNELGWQVTLWLDDETALRTLCPDLPALPCLYADIGLKVWREGEEWPQWPYRADIVIETFGCHLPNTVKKNIRDQNALWLNWEYLSAEDWAVAMHGKPSPQTDGTAKYFWLMGFDERSGGLLREKNYAELIDFDIDAFRKRLRLPFKNAPEWLLFGYRSPIWADWLRMWQDAGEPITLLLAGGQIIDSLKQASAIPSDCLTSDGDSVQTGPLRLVRIPFVPQDEFDRLLHFSDGLIVRGEDSFVRAQLTGKPFFWHIYPQDEMAHLDKLSAFWRQIYPLFPSELTTAHRALSEELNGKGRLNPHQRLQYWQTLRHGHSRWAAVAESWRDGLFRQQTATEKLANFIKHR	380	231
Q82W01	NE0898	Uncharacterized protein	228410	Proteobacteria	Beta	Nitrosomonadales	Nitrosomonadaceae	Nitrosomonas europaea (strain ATCC 19718 / NBRC 14298)	47.6	MRWDIFCHVVDNYGDIGICWRLARQLVTEFDISVRMLVDDLGAMQRICPAIDPRLAVQNIRGVEILHWVEPFADLVPADVVIEAFGCELPPRYIAAMAAASPRFSEPEGKTDRIWINLEYLSAEQWVEGCHGLASPHPSLPLIKYFFFPGFTAATGGLLREAELFTLRDASRTDPAGLWRELGITNPAADEATVSLFCYDSAPISDLLEAWAGSISPVRCLLPEGTASASAASWAGISRLAAGDSIQRGNLTLHVIPFMSQENYDHLLWACDCNFVRGEDSFVRAQWAVRPIVWQIYPQQENVHLIKLEAFLDLYCQELIEPAADAVRAFHRSWNNNEQPDWNCFWKYRDVLQQHAMAWAERLAQIPNLASSLVNFCRNR	380	232
A0A080LTX3	AW09_002907	Uncharacterized protein	1454002	Proteobacteria	Beta			Candidatus Accumulibacter sp. BA-91	48.1	MTTRPDWDVFCKVIDNFGDIGVCWRLARQLANEYAASVRLWVDDLDSFRLLCPQRDPALSIECVQGVEVRRWESLFTAVTPARVVLESFACRIPENFVDRMAQLSPPPLWINLDYLSAEAWVSGCHLLPSPHAHLPLVKYFFFPGFTTDTGGLLRERDLRTRRRCFAASTDLQNDWWRALGSAAPRAGTLLVSLFAYENTAIGDLLHAWEVSGRPVCCLAPCSRTLPAIAAYAGRALAAGDRLQRGALEIRILPFVEQLRYDSLLWLCDLNFVRGEDSFVRAQWAARPLVWQIYPQQEAAHLIKLDAFLARYCAMLPQATAVVLCEFWQAWNAGRVETAQWQQLAASLPLLHEHALLWEARLAAQDDLVKQLVRFSASRL	380	233
A0A059L328	V466_13560	Uncharacterized protein	1419583	Proteobacteria	Gamma	Pseudomonadales	Pseudomonadaceae	Pseudomonas mandelii PD30	64.8	MPEMKSRWDIFCAVVDNFGDIGVTWRLARQLVAEHSVAVRLWVDDLRAFERLCPDIDINAPQQWQQGVEVRQWTADWQPTEAADVVIAAFACQLPSAYMEAMAEREKPPLWMNLDYLSAEDWVVGCHGLPSVKYKSVQKFFFFPGFQKGTGGLLRESGLLERRQQFQQNPEAQREFLQGLGIDRAQGAQLISLFAYENNGLASWLDAMAADSTPTHLLVPEGRILGDVERWLGVDGLVAGAVHVRGELTVQVLPFVRQDQYDHLLWCCDFNAVRGEDSFVRGQWAGRPLLWHIYRQDEDIHLDKLDAFLTLYTKGLSEPAREAISGLWRAWNAGDNMTGHWQSTRKHWPELQKHAEAWCLEQALQADLAAALVQFYVNWI	380	234
A4XU73	Pmen_2129	Uncharacterized protein	399739	Proteobacteria	Gamma	Pseudomonadales	Pseudomonadaceae	Pseudomonas mendocina (strain ymp)	64	MARWDIFCSVVDNYGDIGVTWRLARQLAAEQGHAVRLWVDELSAFVRLCPAVNPDAESQLCSGVEVRHWREPFPAAEPAEVVIEAFACQLPPSYIEAMTARGAQRLWLNLEYLSAEDWVAGCHGLPSPQPGGLQKFFFFPGFVAGTGGLLREAELLARRRAFHADASAQQAFLQSLGVMREADARLISLFAYENAGLAGWLDVLAASSQPTQLLVPQGKILAELQVWLGDAQLAPGDQRRRGNLQIHVLPFLAQDDYDRLLWCCDVNAVRGEDSFIRAQWAGRPLLWHIYPQEEGAHWDKLDAFLALYGAELPSDVAAAHAAWWRAWNAGEGMEQAWPALLHAWPVLQQHAERWCDSQAARPDLATALEQFYLNWLSYAA	380	235
V8R516	PMO01_18760	Uncharacterized protein	1395516	Proteobacteria	Gamma	Pseudomonadales	Pseudomonadaceae	Pseudomonas moraviensis R28-S	63.1	MPEAKPRWDIFCTVVDNFGDIGVTWRLARQLVAEHALPVRLWVDDLRAFERLCPEIDVDVVQQWQQGVEVRQWPSEWPHAEAADVVIAAFACQLPTDYMDSMAARETPPLWLNLDYLSAEDWVTGCHGLPSVKYKSVQKFFFFPGFKPGTGGLLRERGLLEQRRQFQQDRPAQQHFLQGLGIDPAPHAQLISLFAYENPGLASWLDVLAADAQATHLLVPEGRILGDVARWLEVETLTVGAIHVRESLTVQVLPFVRQDQYDHLLWCCDFNAVRGEDSFVRAQWAGRPMLWHIYQQDDDIHLDKLDAFLALYTHGLSPAAAQAMNGLWRAWSAGQPIGEHWLAVRNHWPELEENAEAWCLEQALQADLATALVQFYVNWI	380	236
A0A089YIG1	LT40_01725	Uncharacterized protein	216142	Proteobacteria	Gamma	Pseudomonadales	Pseudomonadaceae	Pseudomonas rhizosphaerae	67.1	MKATWDIFCTVVDNYGDIGITWRLAHQLQAEHGMQVRLWVDDLVPFARLWPAASADQPQQWHEGVEVRHWSGEWQATEVADVVVGAFACKLPPEYVDAMAVRSPSPLWLNLDYLSAETWVDGCHGLPSPQPCGLRKYFFFPGFTTGTGGLLREAGLLERREAFEADPSARQTFLADLGVEPEPGARLLSLFAYEHSGLASWLDALADDTRSNHLLVPEGRVLADVRQWLGDAALDVGSQVQRGSLKVQVLPFVRQSDYDRLLWSCYFNAVRGEDSFVRAQWAAAPMVWHIYVQEEYAHWEKLEAFLDRYGQGLSPAAYAALRGLWRAWNQSVEGADIGPAWREALEHWPELVAHARQWCAIQAAQPDLATALVQFYRNWL	380	237
A0A087F9W9	JF55_14915	Uncharacterized protein	633150	Proteobacteria	Gamma	Pseudomonadales	Pseudomonadaceae	Pseudomonas sp. 1-7	63.5	MARWDIFCSVVDNYGDIGVTWRLARQLAAEQGHVVRLWIDELGAFVRLCPEASVDAEWQRWSGVEVHQWREPFPAVEPAQVVIEAFACQLPSAYIEAMVASGTRRLWLNLEYLSAEDWVAGCHGLPSPQPGGLQKFFFFPGFVEGTGGLLREADLLARRRSFQADAQAQQAFLQSLGVIREAGARLISLFAYENAGVAGWLDALAADSQSTQLLVPQGKVLADLQAWLGEAQLLPGDQRRRGNLLIHVLPFVAQDDYDRLLWCCDLNAVRGEDSFVRAQWAGRPLLWHIYPQEERAHWDKLEAFLAIYNADLMPEAAAVQAEFWRAWNAGEGMETAWPALLEVWPVLQRHAEQWCDDQATRSDLATTLEQFYLNWLLYAA	380	238
A0A0D9A5W1	UB23_15665	Uncharacterized protein	1628833	Proteobacteria	Gamma	Pseudomonadales	Pseudomonadaceae	Pseudomonas sp. ES3-33	66.8	MPQTNPRWDIFCTVVDNFGDIGVTWRLARQLVAEHSVQVRLWVDDLRAFERLCPEIDIQLAQQWQQGVEVRQWPAEWLPVDAADVVIAAFACQLPAPYMDAMAARAQPPLWLNLDYLSAEDWVVGCHGLPSVKYRHVQKYFFFPGFRQDTGGLLRERGLLERRRKFQQDASAQREFLQGLGVDRAPGSQLISLFAYENAGLASWLDCLASDSTPSHMLVPEGRILGDVERWLGVEGLAAGDVHVRDGLTVQVLPFVRQDQYDLLLWSCDFNAVRGEDSFVRAQWAGRPLLWHIYRQDEDIHLDKLEAFLTLYTKGLTRPASEAISGLWRAWNAGVTMSDHWLATRKHSPELQQHAEAWCLEQALQDDLAAALVQFYVNWI	380	239
S2F9R5	PG5_57130	PP_1857 family protein	1268068	Proteobacteria	Gamma	Pseudomonadales	Pseudomonadaceae	Pseudomonas sp. G5(2012)	63.7	MPDMKTRWDIFCTVVDNFGDIGVTWRLSRQLVAEHGVEVRLWVDDLRAFERLCPQIDIHAGRQWHQGVEVCQWSADWQPVEAADVVIAAFACQLPGAYMDAMAQRDKTPLWMNLDYLSAEDWVIGCHGLPSVKYKHVQKHFFFPGFHKGTGGLLRESGLLERRRQFQQSPEAQQTFLQGLGVDRAPGALLISLFAYENSGLASWLDTLASDSMPTHLLVPQGRILGDVERWLSVQDLQAGALHVRDALTVQVLPFVRQDQYDQLLWCCDFNAVRGEDSFVRAQWAGRPMLWHIYQQEEDVHLDKLEAFLSLYTKDLSPAAGEAISGLWRAWNAGETMTDHWQSTRKHWPQLQNHAETWCLEQALHTDLAAALVQFYVNWI	380	240
J2VWD0	PMI19_00265	PP_1857 family protein	1144322	Proteobacteria	Gamma	Pseudomonadales	Pseudomonadaceae	Pseudomonas sp. GM16	64.8	MPELKPRWDIFCTVVDNFGDIGVTWRLARQLVAEHGLPVRLWVDDLRAFERICPEIDIDQAQQWQHGVEVRHWPAEWSHADAADVVIAAFACQLPTDYMDAMAAREQPPLWMNLDYLSAEDWVIGCHGLPSVKYKTVQKFFFFPGFQPGTGGLLRERGLLDQRRQFQQDAEAQRQFLQSLGIDPAPGAQLISLFAYENAGLASWLDVLAADAAPTHLLVPEGRILGDVARWLEVENLAVGAIHVRQSLTVQVLPFVRQDQYDHLLWCCDFNAVRGEDSFVRAQWAARPMLWHIYQQDEDIHLDKLDAFLALYTKGLSPGAAEAMNGLWRAWSASQPIGEHWLATRKHWPELQENAEKWCLEQGLQADLAAALVQFYLNWI	380	241
J2WDL9	PMI21_03952	PP_1857 family protein	1144324	Proteobacteria	Gamma	Pseudomonadales	Pseudomonadaceae	Pseudomonas sp. GM18	65.3	MPEMKTRWDIFCTVVDNFGDIGVTWRLARQLVAEHAVTVRLWVDDLRAFERLCPEIDIHAAQQWQQGVEVRQWSADWQPTEAADVVIAAFACQLPSAYMEAMAEREKPPLWMNLDYLSAEDWVVGCHGLPSVKYKNVQKFFFFPGFRKGTGGLLRERGLLERRRQFQQSPEAQREFLQGLGVERAPNAQLISLFAYENTGLASWLDAMAADSTPTHLLVPEGRILGDVERWLGVSGLTAGAVHARDALTVQVLPFVRQDQYDLLLWSCDFNAVRGEDSFVRAQWAGRPLLWHIYQQDEDIHLDKLDAFLTLYTHGLSKPAGEAISGLWRAWNAGETMVEHWKSTRKHWPELEKHAEAWCLEQALQADLAAALVQFYLNWI	380	242
J2PJC9	PMI23_04751	PP_1857 family protein	1144326	Proteobacteria	Gamma	Pseudomonadales	Pseudomonadaceae	Pseudomonas sp. GM24	64.8	MPELKPRWDIFCTVVDNFGDIGVTWRLARQLVAEHGLPVRLWVDDLRAFERICPEIDIDQAQQWQHGVEVRHWPAEWSHADAADVVIAAFACQLPTDYMDAMAAREQPPLWMNLDYLSAEDWVIGCHGLPSVKYKTVQKFFFFPGFQPGTGGLLRERGLLDQRRQFQQDAEAQRQFLQSLGIDPAPGAQLISLFAYENAGLASWLDVLAADAAPTHLLVPEGRILGDVARWLEVENLAVGAIHVRQSLTVQVLPFVRQDQYDHLLWCCDFNAVRGEDSFVRAQWAARPMLWHIYQQDEDIHLDKLDAFLALYTKGLSPGAAEAMNGLWRAWSASQPIGEHWLATRKHWPELQENAEKWCLEQGLQADLAAALVQFYLNWI	380	243
J2PTG3	PMI24_03272	PP_1857 family protein	1144327	Proteobacteria	Gamma	Pseudomonadales	Pseudomonadaceae	Pseudomonas sp. GM25	63.7	MPPLNTRWDIFCTVVDNYGDIGVTWRLARQLVSEHAMTVRLWVDDLRAFERICPEIDIGLDQQWQQGVEVRHWSAEWQEAEAADVVIAAFACQLPSVYMDAMAAREKPPLWMNLDYLSAEDWVVGCHGLPSVKYKSVQKYFFFPGFQPGTGGLLRESGLLERRQQFQQDPEAQRQFLHGLGIVPAPGAQLISLFAYENAGLASWLDVLAADSMPTHLLVPEGRILGDVARWLGVESLSVGAKHVRQSLTVQVLPFVRQDQYDQLLWCCDFNAVRGEDSFVRAQWAGRPMLWHIYQQDEDIHLDKLDAFLALYTKRLSPAAAEAMNGLWRAWSAGQPIGDHWLEARKHWPELQENALAWCLEQALQADLATALVQFYRNWI	380	244
J3FTP4	PMI26_02271	PP_1857 family protein	1144329	Proteobacteria	Gamma	Pseudomonadales	Pseudomonadaceae	Pseudomonas sp. GM33	64.5	MPELKTRWDIFCTVVDNFGDIGVTWRLARQLVAEHALAVRLWVDDLRAFERLCPQIDIHAVQQWQQGVEVRQWPAEWQRTEAADVVIAAFACQLPSAYMDAMVEREKTPLWMNLDYLSAEDWVIGCHGLPSVKYKHVQKFFFFPGFQKGTGGLLRERGLLERRRQFQQDPQAQREFLHGLGIDPAPGAQLISLFAYENSGLASWLDAMAGDSTATHLLVPEGRILGDVERWLGVQGLAAGAVHVRGALTVQVLPFVRQDQYDGLLWCCDFNAVRGEDSFVRAQWAGRPFLWHIYRQEEDIHLDKLEAFLELYVKGLSDPAREAISGLWRAWNAGEKMPDHWQSTRKHWPELEKHAEAWCLEQALQADLATALVQFYGNWI	380	245
J2S0F1	PMI28_01126	PP_1857 family protein	1144330	Proteobacteria	Gamma	Pseudomonadales	Pseudomonadaceae	Pseudomonas sp. GM48	65.3	MPDMKTRWDIFCTVVDNFGDIGVTWRLARQLVAEHGLAVRLWVDDLRAFERLCPEIDIHVAQQWQQEVEVRQWPAEWQPTEAADVVIAAFACQLPSAYMDAMAEREKTPLWMNLDYLSAEDWVIGCHGLPSVKYKSVQKFFFFPGFRKGTGGLLRERGLLERRRQFQQDPQAQREFLQGLGIDRAPGAQLISLFAYENTGLASWLDALAGDPTPTHLLVPEGRILGDVERWLGVQGLTAGAVHVRDALTVQVLPFVRQDQYDGLLWCCDFNAVRGEDSFVRAQWAGRPFLWHIYQQEEDIHLDKLEAFLELYVKGLSAPAREAISGLWRAWNAGEKMPDHWQSTRKHWPELEKHAEAWCLEQALQADLATALVQFYGNWI	380	246
J2UJM1	PMI34_02049	PP_1857 family protein	1144336	Proteobacteria	Gamma	Pseudomonadales	Pseudomonadaceae	Pseudomonas sp. GM74	64.8	MPEMKTRWDIFCTVVDNFGDIGVTWRLARQLVAEHGLAVRLWVDDLRAFERLCPEIDIHAGQQWQHDVEVRQWPAEWQPTEAADVVIAAFACQLPGAYMEAMAEREKPPLWMNLDYLSAEDWVTGCHGLPSVKYKSVQKFFFFPGFQKGTGGLLRERGLLERRRQFQQDPQAQSEFLHGLGIDPAPGAQLISLFAYENTGLASWLDAMAGDSTATHLLVPEGRILGDVERWLGVQGLAAGAVHVRDTLTVQVLPFVRQDQYDRLLWCCDFNAVRGEDSFVRAQWAGRPFLWHIYRQEEDIHLDKLEAFLEIYVKGLSAPAREAISGLWRAWNAGEKIADHWQFTRKHWPELEKHAEAWCQEQALQADLATALVQFYGNWI	380	247
J3DQ80	PMI35_01840	PP_1857 family protein	1144337	Proteobacteria	Gamma	Pseudomonadales	Pseudomonadaceae	Pseudomonas sp. GM78	64.7	MPDKKTRWDIFCTVVDNFGDIGVTWRLSRQLVAEHGVEVRLWVDDLRAFERLCPQIDIHAGRQWQQGVEVCHWSADWQPVEAADVVIAAFACQLPGAYMDAMALREKTPLWMNLDYLSAEDWVIGCHGLPSVKYKHVQKHFFFPGFHKGTGGLLRESRLLERRRQFQQSPEAQRSFLQGLGVDRAPGALLISLFAYENAGLASWLDTLASDSTPTHLLVPQGRILGDVERWLGVQDLQAGALHVRDALTVQVLPFVRQDQYDHLLWCCDFNAVRGEDSFVRAQWAGRPMLWHIYQQEEDVHLDKLEAFLTLYTKDLSPAAGEAISGLWRAWNAGETMTDHWQSTRKHWPQLQNHAETWCLEQALHTDLAAALVQFYVNWI	380	248
J2XPV1	PMI37_01767	PP_1857 family protein	1144339	Proteobacteria	Gamma	Pseudomonadales	Pseudomonadaceae	Pseudomonas sp. GM80	64.2	MPEVNTRWDIFCTVVDNYGDIGVTWRLARQLVAEHSLAVRLWVDDLRAFERICPDIDVNAAQQSQQGVEVRLWPSEWAQTDAADVVIAAFACQLPSDYMDAMAAREKPPLWMNLDYLSAEDWVIGCHGLPSVKYKSVQKIFFFPGFQPGTGGLLRERGLLEQRQQFQLDPEAQRQFLQGLGIDRAPEAQLISLFAYENAGLASWLDVLAVDATPAHLLVPEGRILGDVARWLGVETLTVGAIHVRQSLNVQVLPFVRQDQYDHLLWCCDFNAVRGEDSFVRAQWAGRPMLWHIYQQDEDIHLDKLDAFLALYTKGLSPAAAEAMNGLWRAWSAGQPIGDHWLASRKHWPELQENAEKWCLEQGLQADLAAALVQFYLNWI	380	249
A0A031G2W1	BW33_03073	Uncharacterized protein	1470589	Proteobacteria	Gamma	Pseudomonadales	Pseudomonadaceae	Pseudomonas sp. RIT288	65.5	MSVPKTRWDIFCTVVDNYGDIGVTWRLARQLVAEHGLAVRLWVDDLRAFERICPEIDINLAQQLQQGVEVRHWPSEWPQTEAADVVIAAFACQLPSAYMDAMTERQQPPLWMNLDYLSAEDWVTGCHGLPSVKYKSVQKFFFFPGFRPGTGGLLRESGLLERRRQFQQDAAAQRQFLQGLGVDRTADAQLISLFAYENAGLASWLDVLAADSTPTHLLVPEGRILGDVARWLEVDALAVGDLDVRQALTVQVLPFVRQDQYDQLLWCCDFNAVRGEDSFVRAQWAGRPMLWHIYQQDEDIHLDKLDAFLALYTKGLSPAAAEAMSGLWRAWSAGQPIGEHWLEARKHWPQLQENAEAWCLEQGLQADLATALVQFYLNWI	380	250
K9NHD7	PputUW4_01424	Uncharacterized protein	1207075	Proteobacteria	Gamma	Pseudomonadales	Pseudomonadaceae	Pseudomonas sp. UW4	64.5	MPELKTRWDIFCTVVDNFGDIGVTWRLARQLVAEHGLAVRLWVDDLRAFERLCPQIDIHAAQQWQQGVEVRQWPAEWQRTEAADVVIAAFACQLPSAYMDAMVEREKTPLWMNLDYLSAEDWVIGCHGLPSVKYKSVQKFFFFPGFQKGTGGLLRERGLLERRRQFQQDPQAQREFLHGLGIDPAPGAQLISLFAYENTGLASWLDAMAGDSTATHLLVPEGRILGDVERWLGVQGLAAGAVHVRDALTVQVLPFVRQDQYDSLLWCCDFNAVRGEDSFVRAQWAGRPFLWHIYRQEEDIHLDKLDAFLELYVKGLSDAAREAISGLWRAWNAGEKMPDHWQSTRKHWPELEKHAEAWCLEQALQADLATALVQFYGNWI	380	251
A0A0C2RMH4	OC71_12945	Uncharacterized protein	550743	Proteobacteria	Gamma	Pseudomonadales	Pseudomonadaceae	Pseudomonas sp. W15Feb9B	66.6	MSVPKTRWDIFCTVVDNYGDIGVTWRLARQLVAEHGLAVRLWVDDLRAFERICPEIDIHLAQQSQQGVEVWHWPSDWPQTEAADVVIAAFACQLPAAYMDAMAERQQPPLWMNLDYLSAEDWVTGCHGLPSVKYKSVQKFFFFPGFRPGTGGLLRESGLLERRRQFQQDAAAQRQFLQGLGVDRAADALLISLFAYENAGLDSWLDALAADSTPTHLLVPEGRILGDVARWLGVDALAVGDLDVRQALTVQVLPFVRQDQYDQLLWCCDFNAVRGEDSFVRAQWAGRPMLWHIYQQDEDIHLDKLDAFLALYTKGLSPAAAEATSGLWRAWSAGQPIGEHWLKARKHWPELQENAEAWCLEQGLQADLATALVQFYLNWI	380	252
U7U724	N879_15310	Uncharacterized protein	1386079	Proteobacteria	Beta	Burkholderiales	Alcaligenaceae	Alcaligenes sp. EGD-AK7	43.6	MNTATASQPVSIDLFCRVIDNLGDIGVCWRLARQLAAKPEVAQLRLWVDDLHSFSRIQSEIQSERQSQQLQGVDIEHWHDARQEYPAAHPFVIEAFACEPPEAMTRQLTADSHVWINLDYLSAEPWVQGCHGLPSPQAGSANKYFFFPGFVPQTGGLLRESDLLARRDAFQQDDVAYQAMLSRLGVAQEHIQALLQGEMQQMFLFCYPDAPVLALPEVLSTLKQKTLLLVPESVAQGIPDLEQGHLQVQRIPAVNQADFDALLWRSALNIVRGEDSLVRAIWAAQPMLWQPYVQKEQAHLDKLQAWLDTGNLPKPVQALHLAWSSADQAGAATALSRCLEPQVLRLWQQEARAYSEKLAEQADLASSLLSFYTQVARKR	379	253
D5CTZ2	Slit_2076	Uncharacterized conserved protein UCP015557	580332	Proteobacteria	Beta	Gallionellales	Gallionellaceae	Sideroxydans lithotrophicus (strain ES-1)	51.7	MRNESCDIFCNVIDNYGDIGVCWRLARQLANECEVNVRLWVDDLASFQRLCPDADAALDMQRRRGVEVRRWPAEFPAVEPAGLVIEAFACRLPQSYVARMAAREVKPVWLNLEYLSAEDWVEGCHKLPSPHPTLPLTKYFFFPGFTARTGGLLLERDLLAQRDVFQSDMVVQRRYWNGLGVPERVAGEVRVSLFSYENEAMASLLSAWERGEQPVTCLLPVGRSLPQVAGYFGQGEGKAGDVWQRGNLRVHVLPFVEQERYDELLWACDVNFVRGEDSCVRTQWAAKPFIWHIYPQHDGVHLAKLNALLKRYTAGLPPETTHSIRDLWLAWNGGQDIAAAWTHFLAHHGALVRHGKAWAGRLAGNNLALNLLDFYRQSE	379	254
I3IBE5	O59_002058	Uncharacterized protein	1134474	Proteobacteria	Gamma	Pseudomonadales	Pseudomonadaceae	Cellvibrio sp. BR	49.7	MPTNTIKRWDIFCRVIDNFGDIGVCWRLARQLAAEHQQQVRLWVDDIASLKRIWPETNMQEHQQLEGVEVRIWHAAFDASTQPADVVIEAFACDIPDTYLQTMAKLKASGKAPVWINLEYLSAEPWVAECHGMASVHPATGLRKTFFFPGFSAPTGGLLREQNLLSQRDAFFRSQWLNQMNIDPAPNSLLISLFAYENPAIGGLLAAWKQSSQPIHCLVPEGKILSSINQHLGKTLVCGDIYQSGSLTVQVIPFLTQTEYDKLLWACDINFVRGEDSFIRAQWAGKPVVWHIYVQDDDAHLVKLQAFLAVYVPKDQALRSAITQFWLDWNEAGHTDSSWITLINLLPAWQEHCKTWTQALSETPDLAQQLCNHCLAMPG	379	255
A0A0J8FTH0	ACR52_21505	Uncharacterized protein	1674920	Proteobacteria	Gamma	Pseudomonadales	Pseudomonadaceae	Pseudomonas sp. KG01	63.5	MKARWDIFCSVVDNYGDIGVTWRLARQLVAEHACEVRLWVDDLRAFERMCPEIDVHLDQQWQEGVNVRHWPAEWPQTQSADVVIAAFACQLPPDYMEAMAARERLPLWMNLDYLSAEDWVVGCHRLPSVKFKGVQKYFFFPGFRPGTGGLLREAGLLEQRQAFQQNGTAQQHFLQTLGVFPAAGARLMSLFAYENAALAGWLDVLATDGCATHLLVPEGRILGDVQRWLGVDGLAAGDVHQRDALTVQVLPFVRQEQYDRLLWCCDFNAVRGEDSFVRAQWAGRPLLWHIYRQDEDIHLDKLDAFLELYTAALSPAAKAALVALWQAWNADGDMAHPWKMLLEYWPEVSAHAETWCLEQGLQADLATALVQFYESWFGH	379	256
A0A0D9APL8	UF78_13265	Uncharacterized protein	316	Proteobacteria	Gamma	Pseudomonadales	Pseudomonadaceae	Pseudomonas stutzeri (Pseudomonas perfectomarina)	62.1	MSVRASWDIFCVVVDNYGDIGVTWRLARQLVAEHGQRVRLWVDDLNTFARLCPGTSATVSQQWHDGVDVRHWSADWPGAEPADVVIEAFACQLPAAYIEAMARSERRILWLNLEYLSAEDWVVGCHALPSMQPDGLQKYFFFPGFEQGTGGLIREGDLLARREAFQKSPTLREAFLQNFELAVQPGARLISLFAYENQAVAQWLDALAVDTRPTQLLVPEGRVLGDVARWLGVEQLQAGDRHARGALQIAVLPFMTQNQYDMLLWCCDFNAVRGEESFIRAQWAGRPLVWHIYPQEEDAHWDKLNAFLDLYIHDLSPQATAALREFWRAWNDGVGSGLAWAGLLAHETELRAHADRWTHKQVANGDLAGKLVFFYTDWL	379	257
F2BDC4	HMPREF9123_1730	Uncharacterized protein	888742	Proteobacteria	Beta	Neisseriales	Neisseriaceae	Neisseria bacilliformis ATCC BAA-1200	39.2	MNTSPSCHIFCTVIDNFGDIGVSWRLARILQNECRWRVTLWLDDEAALRALCPGLPALPCRYRDTDLRLWREGGDMPQWDETADIVIETFGCNLPEDVKKSIARQKALWLNWEYLSAEEWAAAMHGKPSPQADGTEKFFWLMGFDERGGGLLREKNYTELCRCDPPLFRRQLGLPERNAPEWLLFGYRSGVWADWLRTWQAAGEAMTLLLCGTQVADSLKQSGIIPQECLNRDGDVFQTACVRLARLPFVPQHDFDRLLHLSDGLIVRGEDSFVRAQLAGKPFFWHIYPQDEMAHLDKLSAFWQKVYPLFPPEAAATHRALSEEINGKGRLKNEERLAHWLFLNEHMSAWRQAAQAWRQKLFAQPTAAEKLANFIKRR	378	258
F8GL43	Nit79A3_2025	Uncharacterized conserved protein UCP015557	261292	Proteobacteria	Beta	Nitrosomonadales	Nitrosomonadaceae	Nitrosomonas sp. (strain Is79A3)	48.7	MQRQWDIFCTIIDNFGDIGVCWRLARQLTQDHHQAVRLWVDDLTSFSCIAPDVNPEIQQQIVQGVEICHWQCVSAKVEPAEVVIEAFACELPDVYVTALLQRKKQPVWINLEYLSAEPWVTQCHGLPSPHPRLPLIKTFFFPGFVQGTGGLLREKNLIAQRSAFSTTAERAFLQRKGLLARKPGEIRISLFCYETAPVTKFIQILSESSKSVLLIVPEGSVAGSIATLLNNPSSQTGKLIQHGQLTVQIIPFMEQTDYDRLLWSCDFNFVRGEDSFVRAQWAGSPFIWNIYPQAEGAHWKKLEAFLDLYTENMPDKVADAVRELWACWNGKCEINSVIWLNFFFFRESITQHNKNWLKQLLGQVDLASSLVQFAENRL	378	259
F3EEZ5	PLA107_16607	Uncharacterized protein	629260	Proteobacteria	Gamma	Pseudomonadales	Pseudomonadaceae	Pseudomonas amygdali pv. lachrymans str. M301315	64	MKVSWDIFCSVVDNYGDAGVTWRLARQLVAEQELHVRLWIDDLSAFIRLCPNADPQALQQWQEGVRVCQWPAEWVNSDIPDVVIEAFACRLPPAYTESMLQRSPRPLWLNLEYLSAEDWVSGCHGLPSPQLNGLKKFFFFPGFSDATGGLLRERNLIEQRQRFQQDKAARQGFLQGLGVEPLPDARLISVFAYENPGLGSWLDALASDTRPNHLLVPEGRILADLRRWLGVDDELHAGFMQVRRGLTVQVLPFIRQERYDQLLWSCDFNVVRGEDSFVRAQWAGRPMLWHIYQQEDDAHLPKLDAFLALYLADLAPEAAHAVNQFWQNWNIGSDLGESWLALTEHWAEIEKHAGHWCLQQAAQTDLATALVQFYGNSL	378	260
A0A0B5CHY0	CL52_12150	Uncharacterized protein	1123016	Proteobacteria	Gamma	Pseudomonadales	Pseudomonadaceae	Pseudomonas balearica DSM 6083	59.2	MSVKACWDIFCVVVDNYGDIGVTWRLARQLVAEYDQQVRLWVDDLETFARLCPGASAEAAQQWQQGVEIRLWPQPWCDAEPADVVIEAFACDLPPSYINAMTASGRRILWLNLEYLSAEDWIVGCHALPSLQSGGLQKYFFFPGFEAATGGLIREADLLGRRDDFRREGRAAAFLASLGVRLEPEARLLSLFAYENGAVAGWLDALACDSRPNQLLVPEGRVLGDVAGWLGEPAAAAGQRFVRGTLTLDVVRFMTQEEYDQLLWSCDFNAVRGEESFIRAQWAGRPLVWHIYPQEDDAHWVKLGAFLDLYCHGLSAPAEAALRGFWRAWNSGEGSAAAWRALLGQYDELLAHAEQWTGKQVANGDLAGKLVFFHTDWL	378	261
E7P8A4	PsgB076_18306	Uncharacterized protein	875329	Proteobacteria	Gamma	Pseudomonadales	Pseudomonadaceae	Pseudomonas savastanoi pv. glycinea str. B076	64.6	MKVSWDIFCSVVDNYGDAGVTWRLARQLVAEQGLHVRLWIDDLSAFVRLCPNADPQALQQWQEGVRVCQWPAEWAGSDIPDVVIEAFACRLPPAYTESMLQRSPRPLWLNLEYLSAEDWVSGCHGLPSPQLNGLKKFFFFPGFSDATGGLLRERNLIEQRQRFQQDKAARRGFLQELGVEPLPDARLISVFAYENPGLGSWLDALASDTRPNHLLVPEGRILADLRRWLGVDDELHAGFMQVRGGLTVQVLPFIRQERYDQLLWSCDFNVVRGEDSFVRAQWAGRPMLWHIYQQEDDAHLPKLDAFLALYLACLAPEAAHAVNQFWQNWNIGSDLGESWLALTEHWAEIEKHAGHWCLQQAAQTDLATALVQFYGNSL	378	262
S3MIK8	PssSM_3682	Uncharacterized protein	1262350	Proteobacteria	Gamma	Pseudomonadales	Pseudomonadaceae	Pseudomonas syringae pv. syringae SM	64.6	MKASWDIFCSVVDNYGDAGVTWRLARQLVAEHGLQVRLWIDDLSAFVRLCPGADPQARQQWQEGVSVCQWPTEWLNTDIPDVVIEAFACRLPTRYTEAMLQRSPRPLWLNLDYLSAEDWVSGCHGLPSPQSNGLKKFFFFPGFSEATGGLLREKNLIEQRQAFQQNSAARQAFLSGLGIEALADARLISVFAYENPALGSWLDALASDSRPTHLLVPEGRILGDLQRWLGTKDPLRAGFIQACGGLTVQVLPFIRQELYDQLLWSCDFNIVRGEDSFVRAQWAGRPMLWHIYQQEDDAHLPKLDAFLTLYLAGLSPAAAQALNQFWQRWNVGGDLGECWAALAEHWPQIQHHAEHWSQQQAAQTDLATALVQFYVNSL	378	263
A0A099SVT5	NB04_09665	Uncharacterized protein	323	Proteobacteria	Gamma	Pseudomonadales	Pseudomonadaceae	Pseudomonas syringae pv. tomato	63.2	MKPSWDIFCSVVDNYGDAGVTWRLARQLVAEHDVQVRLWIDDLAAFVRLCPDADPCASQQLREGVSVCRWPADWVSSTVPDVVIEAFACRLPTSYTESMLQRSPRPLWLNLEYLSAEDWVSGCHGLPSPQMNGLKKFFFFPGFADTTGGLLRERNLIGQRQAFQQDKALQQAFLQELNVEPLAGARLISVFAYENPRLGSWLDALASDSRPNHLLVPEGRILADVQRWLGSEGQLHAGTVQASGALTVQVLPFIRQERYDQLLWSCDFNVVRGEDSFVRAQWAGRPMLWHIYQQEEDAHLPKLDAFLALYLAGLAPEAGQAVNQFWQSWNAGSDLSESWQALTEHWAQIEKHAERWCQQQAAQTDLATALVQFYGNSL	378	264
A0A0J6GN13	TU78_14760	Uncharacterized protein	47884	Proteobacteria	Gamma	Pseudomonadales	Pseudomonadaceae	Pseudomonas taetrolens	63	MKASWDIFCSVVDNYGDIGVTWRLARQMVAEHQQAVRLWVDDFQAFVALCPDADATALRQTRQGVEVCQWPLQWPSSVEVADVVVEAFACKLPEGYLQAMKAREKPALWINLEYLSAEDWVSGCHGLPSLRPDGLKRMFFFPGFEAGTGGLLREADLIQRRRAFEQDPRARSEFLRGLGVFPADNARLISLFAYENAGLASWLDAMAAGSVATHLLVPQGRIMGDLLRWLGVSELPLGAVEQRGSLVIQALPFVRQEDYDHILWSCDFNAVRGEDSFVRAQWAGHPLLWHIYEQEEDAHWVKLNAFLDVYLKGLSPAAAQAFNALWQAWNAGSDMGGAWNSTLEHWPELTAHAERWCLQQSLQADLAQALVHFYRNWL	378	265
S2XHW2	HMPREF9701_00400	Uncharacterized protein	883101	Proteobacteria	Beta	Burkholderiales	Comamonadaceae	Delftia acidovorans CCUG 274B	45.2	MLAFNPIPPAPLPEQAAARTWDIFCQVIDNFGDIGVCWRAAADLASRGHRVRLWMDDASALAWMAPRPHPAGLSVHGWPTQAQDIPQAVGDVVIEAFGCEIPPPFLAAIARRAPLWINLEYLSAEDYVERCHRLPSPLMSGPAAGLTRWFFYPGFTAATGGLLREPDLAARQATFASEGRQAWRARHGIGTGDCAISLFCYEPPALPHWLYHLHAAPPAPQATHLLVTPGRAAAAVQQAMTSVPATEQGAVTRHALQPCTQPQFDEMLWACDLNLVRGEDSLVRALWAGQPLVWHIYPQHDDAHHDKLDAFLDWLQAPASLRAFHHAWNGIAPASTLPAITPALLQQWQECVQAARLRLLQQTPLIEQLQAFVTEKS	377	266
F6AUA8	DelCs14_3860	Uncharacterized conserved protein UCP015557	742013	Proteobacteria	Beta	Burkholderiales	Comamonadaceae	Delftia sp. (strain Cs1-4)	44.9	MLAFKPIPPAPLPEQAVARTWDIFCQVIDNFGDIGVCWRAAADLASRGQRVRLWMDDASALAWMAPRPHPAGLSVHGWPTQAQDNPQAVGDVVIEAFGCEIPPPFLAAIARRAPLWINLEYLSAEDYVERCHRLPSPLMSGPAAGLTRWFFYPGFTAATGGLLREPDLAARQAAFASEGRQAWRTRHGIGTGDCAISLFCYEPPALPQWLAQLHAAPPAPRATHLLVTPGRAAAAVQQAIASVPATKQGAVTRHALQPCPQPQFDEMLWACDLNLVRGEDSLVRALWAGQPLVWHIYPQHDDAHHDKLDAFLDWLQAPASLRAFHHAWNGMAPASTLPAITPALLQQWQECVQAARLRLLQQTPLIEQLQAFVTEKS	377	267
A0A031HR38	BW39_03680	Uncharacterized protein	1468410	Proteobacteria	Beta	Burkholderiales	Comamonadaceae	Delftia sp. RIT313	44.9	MLAFKPIPPAPLPEQAVARTWDIFCQVIDNFGDIGVCWRAAADLASRGQRVRLWMDDASALAWMAPRPHPAGLSVHGWPTQAQDVPQSMGDVVIEAFGCEIPPPFLAAIARRAPLWINLEYLSAEDYVERCHRLPSPLMSGPAAGLTRWFFYPGFTVATGGLLREPDLAARQAAFASEGRQAWRTRHGIGSGDCAISLFCYEPPALPQWLAQLHAAPPAPQATHLLVTPGRAAAAVQQAMASVPATEQGAVTRHALQPCPQPQFDEMLWACDLNLVRGEDSLVRALWAGQPLVWHIYPQHDDAHHDKLDAFLDWLQAPASLRAFHHAWNGMAPASTLPAITPALLQQWQECVQAARLRLLQQTPLIEQLQAFVTEKS	377	268
A0A0I9VN09	AA671_16610	Uncharacterized protein	180282	Proteobacteria	Beta	Burkholderiales	Comamonadaceae	Delftia tsuruhatensis	44.6	MLAFNPIPPDPLPEQAAARTWDIFCQVIDNFGDIGVCWRAAADLASRGQRVRLWMDDASALAWMAPRPHPAGLSVHGWPTQAQDIPQAVGDVVIEAFGCEIPPPFLAAIARRAPLWINLEYLSAEDYVERCHRLPSPLMSGPAAGLTRWFFYPGFTAATGGLLREPDLAARQAAFASEGRQAWRTRHGIGTGDCAISLFCYEPPALPHWLCQLHAAPPAPQATHLLVTPGRAAAAVQQAMAGVTAADHGSVTRHALQPCPQPQFDEMLWACDLNLVRGEDSLVRALWAGQPLVWHIYPQHDDAHHDKLDAFLDWLQAPASLRAFHHAWNGMAPASTLPAITAALLQQWQECVQAARLRLLQQTPLIEQLQAFVTEKS	377	269
J3D3P2	PMI15_02332	PP_1857 family protein	1144318	Proteobacteria	Beta	Burkholderiales	Comamonadaceae	Polaromonas sp. CF318	43	MAAARVWDIFCKVIDNLGDIGICWRLAADLASRGHTVRLWVDDASALRWMAPAGCEGVHVLPWPQDGEPLDLQAAGLAQQPTDVLVEAFGCEIAPEFLAACAGAAQASGRKPVWINLEYLSAEDYVERSHTLPSPVQNGPAAGWTKWFFYPGFTDNTGGLLREPGLLERQAQFDRAEWLQAHGIPSEGQTLVSLFCYEPPALQSLLAQFARQGLQGRPVRLLVAAGRAAAAVRALAGNHPGQTGDTQLSISYLPLLAQTEFDHLLWACDLNFVRGEDSVVRALWAGKPFVWQIYPQHDDIHLAKLQAFLDWLQAPPSLRAFHAAWNRREAPQNAATGPWPPPADLPAWQAATRAGRARLAAQDDLATRLLGFVAKKR	377	270
C6WWN4	Mmol_1427	Uncharacterized protein	583345	Proteobacteria	Beta	Methylophilales	Methylophilaceae	Methylotenera mobilis (strain JLW8 / ATCC BAA-1282 / DSM 17540)	40.9	MASDKHWDIFCKIVDNFGDIGVCWRLAKQLHNEHQLTICLYIDDLYVAKQLIPAIDTSLAQQTIQNICIIVWHADTQFPHAAPVVIESFACELPPTYLATMQPSTVWINLEYLSAEGWVDDFHANSSKRGALTRHFFFPGFTHNTGGLLREHAMLQQQSQVPAQQPDHWKGLGLTPSQHLKVSLFCYPHAPISTLLSAMAQSTQPINCYVPAGSILPSVADFFGKPSLHIGDTLNQQNLTLHVIPFLSQDGYDQLLACCDINFVRGEDSWIRAIWAGKPFIWQPYLQTEQTHIKKLHAFLDLFYAQCPPAPKAAAYQLHNAWQSEQVPNTAWDDYLNKLTALKSYHTLQTNALAQQTDLATKLVIFSEKIIKSTTEK	377	271
C1DD67	LHK_00709	Uncharacterized protein	557598	Proteobacteria	Beta	Neisseriales	Chromobacteriaceae	Laribacter hongkongensis (strain HLHK9)	52.6	MLSWDIFCTVIDNYGDIGVTWRLARQLAHERQEPVRLWVDDLASFARLAPALDPLGGSQCIDGVQVEPWGATLPAGVQPMQVVVEAFGCQLPDGFRQAMAGHRPAPVWINLEYLTAEDWAEACHGLASPQPPLDKYFFFPGFSGRTGGLLREAELLAERDAFVADPVAQQAFLARLGLSALPPGQPRISLFAYDNPAVPVWLDTAAEGNEALTVLVPDGRVLDSVADWLGRRPAVGEVVSRGALTLAVLPFVAQPDYDRLLWCCEENFVRGEDSFVRAQWAGQPLTWHIYRQEEDAHLVKLEAWLQRWCEGLDAPVAGAARAWQLAWNARPENVPQAWRQWRAGRPALAAQARRWVKMRTGDGDLASNLARFCESLL	377	272
H8DUT6	KKB_00080	Uncharacterized protein	1150867	Proteobacteria	Beta	Neisseriales	Neisseriaceae	Kingella kingae PYKK081	35.4	MTTFPPKTCWLFCTIIDNFGDIGVSWRLAQQLHTELGYTVHLWLDDLAALRAIVPDAPNALPCTHQHIHLHHWQAGSHADDVQAAFAPDLIIETFACDLPDSVLRVIETHCPVWLNWEYLSAEDWAIRTHAMPSLQANGSAKYFWQMGFVPQSGGLLRESDYKQQQAKWFAPTQSPQKSSLHFFVFGYQSSVWAKWCETLSAQPQKITLHIAGKPVFQSLYQSGYTSQAEPHEHRAGSLHLLPQDFVPQAQFDTLLWAADALIIRGEDSFVRAQLSGKPFLWHIYPQDEMTHLDKLDAFWTPVWRNQHEKVQAAFAALSGELNGAHDLSDTHRAECFATLLQHFDVWQQVAQQWQQNLFAQSSAMTRLQDWLVQHKQ	377	273
H5SGW9	HGMM_F27G12C15	Hypothetical conserved protein	86027	Proteobacteria	Beta			uncultured beta proteobacterium	37	MPAQPIDTLLISGTKIAIFCARIDNWGDIGVTWRLARVLAQAEHAVVWWVDDWHAAQSFVARTSSLPTLTVRRWHRSAPTAEDLDQVSQLDAVIEAFACGFSDPWLAAFAARRPTPPRWIVLEHLTTEPWAGSFHGLKSPHPKLPLEAQWCVPGFEPTSGGLLREPDLLTRFAESPDAEARAFFTRLTPLPATRYRRISLFCYADAPLSGFLAALAEDPTPTLLFVPPGAPRQALAAAGIELDESPQAWLGTPHVWQPIPFLPPDDYDRLLALSHLNWVRGEDSFVRAQWAARPFVWSPYRRADGAHEHFAEAFRTRFGGHWPLADTETRITDAPYWRQAFVEWEAWAHHAAAWRETLLLLPELGQTVLGMSLPIVR	377	274
A4C5A1	PTD2_04151	Uncharacterized protein	87626	Proteobacteria	Gamma	Alteromonadales	Pseudoalteromonadaceae	Pseudoalteromonas tunicata D2	56.5	MRTKWDIFCCVVDNFGDIGVTWRLAKQLVAEQNVDVCLWVDELDAFARICPQANAHLTMQVQQGVTIRKWPANWQACDAADVVIEAFACELPKDYIQAMALREKPSLWLNLEYLSAEPWVEGCHGLPSLQSNGLQKYFFFPGFTPKTGGLFKEQDLILQRDRFLSHPDYRAQFLQQLGVEVKDDTLLISLFAYENDSLASWLNCLANGDESVHLLVPEGRVIPQIKAFLGLEELRVGGIYQRGQLTVQMIAFMSQEQYDQLLWSCDFNAVRGEDSFLRAQWAGKPFMWHIYPQEEEAHIPKLDAFLALYCPNLALSHQMALNDMWRQWNIGEDISNNWLTLRENWPQVSKHSNNWCEHQAKQTNIAQALALFYLNWL	377	275
W8GAR3	R615_12580	Uncharacterized protein	1208320	Proteobacteria	Gamma	Oceanospirillales	Oceanospirillaceae	Thalassolituus oleivorans R6-15	48.8	MRLQWHIFCRVVDNFGDIGVCWRLAQQLVREHQQVLTLWVDDLNSFNAICPNASTTAAEQTVNGVKIRHWREIIDVGLAAHADVVIEAFACDLPEAWLVSMAQREPQPQWLNLEYLSAEAWTLDCHLGGSPLAGMQRVFFFPGFAAGSGGVLIDNELLATAETLKSATAQQTFLASLGVVEDGLFDRRISLFAYENPAVEALLAALANDPTTSHLFVPTGRVTADVERWLGRALIEGVSLQRGSLTITALPFMSQLEYDGLLAICDFNCVRGEESFVRSQVLGKPTLWHIYPQDDNAHIDKLEAFLEVYLADADVQLASQISALSLHWNQVYGAIGDWPAVLQRLPIWQQHAEGWRQHLMSNGDLASNLVTYVKNRV	377	276
M9YGK6	AvCA6_15270	Uncharacterized protein	1283331	Proteobacteria	Gamma	Pseudomonadales	Pseudomonadaceae	Azotobacter vinelandii CA6	64.2	MRAFWEIFCTVVDNYGDAGVTWRLARQLVAEHGQRVRLWVDDLAALARLCPEADVDAARQWRAGVEICRWPAHWQPVEPADVVIEAFACRLPETHVAAMADRRRRVLWLNLEYLSAEDWVGGCHGLPSLQPGGLQKFFFFPGFTTDTGGLLRERGLIERRRAFQADAAARADFLQSVGVQACPGERLISLFAYENAALSSWLEAMASEGRPTLLLVPEGRILDDLRRWLAVPALAVGDGQRRGALRVQVLPFVRQEAYDRLLWCCDFNAVRGEDSFLRAQWAGRPLLWHIYPQADGAHRDKLEAFLSLYLEGLSPAAAGALQELWRAWNAGAAMGPAWSALADQWPELRAHAERWCARQAARPDLAAALVQFYADWL	377	277
A0A077FBH1	PSAKL28_14450	PP_1857 family protein	237609	Proteobacteria	Gamma	Pseudomonadales	Pseudomonadaceae	Pseudomonas alkylphenolia	74	MKADWDIFCCVVDNYGDIGVTWRLARQLVAEQGLAVRLWVDDLSAFARICPEADAQAPRQWQQGVEVCHWLPDWQPTPVADVVIGAFACQLPAAYVQAMLDCPRPPLWLNLEYLSAEGWVEGCHGLPSPQPNGLRKVFFFPGFTAKTGGLLREGTLLARREAFEQDPAARQAFLQRLGVTPASGARLISLFAYENASLASWLDALAADSRDNHLLVPEGRILGNVQAWLGDGDLQVGKLARRGALTVQILPFVSQDDYDQLLWSCDFNAVRGEDSFVRAQWAGRPLLWHIYVQEEYAHWEKLEAFLDHYVEGLSPSAKAALVDLWRAWNMDRDMAQAWQQVLEHWSELDRHARRWSAVQAAQPDLATALVKFYLNWL	377	278
A0A0C2I540	UCMB321_1905	Uncharacterized protein	226910	Proteobacteria	Gamma	Pseudomonadales	Pseudomonadaceae	Pseudomonas batumici	61.6	MKATWDIFCTVVDNFGDIGVTWRLARQLAAEHDYAVRLWVDDLRAFEHLCPAIDAELDRQRQRGVEVRRWSTPWAPVEAADVVIAAFACALPHDYMESMAGRDKEPLWLNLDYLSAEDWIVGCHGLPSVKFRQVQKFFFFPGFQPGTGGLLREAGLLEQRRAFVQDPRARGDFLRGLGVDPTDGARLISLFAYENDGLASWLDALASDTRPTQLLVPEGRILVDVQRWLGTKDMAAGAREVRGSLTVQVLPFVPQEDYDRLLWSCDFNAVRGEDSFVRAQWAGRPLLWHIYRQEDDVHLDKLEAFLELYSQGLSAPAKAAFEGWWRAWNRAGDMAPSWKAVLENERELAEHAERWSLEQASRTDLATALVKLYLNWI	377	279
W8PPV9	CD58_08975	Uncharacterized protein	930166	Proteobacteria	Gamma	Pseudomonadales	Pseudomonadaceae	Pseudomonas brassicacearum	63.9	MTVRWDIFCTVVDNFGDIGVTWRLARQLVAEHRCAVRLWVDDLRAFERLCPEIDITLCEQWQQGVQVCHWPKAWLPTEAADVVIAAFACQLPSAYMDAMTERQATPLWMNLDYLSAEDWVIGCHGLPSVKYKHVQKYFFFPGFQEGTGGLLREAGLLERRRQFQQDVEAQRVFLQGLGVDRTPEARLISLFAYENAGLASWFDAMASDAQAFHVLVPEGRVLGDVERWLGVDGLTVGAVHRRGALTVQVLPFIRQDQYDQLLWCCDLNAVRGEDSFVRAQWAGRPLLWHIYQQEEDVHLEKLEAFLRLYTQGLSPATEKAISGLWRAWNAGQDMTEHWKATCQQQQEQAEHAQAWCLEQASRPDLATALVKFYGNWL	377	280
A0A0E1E8C7	EY04_21550	Uncharacterized protein	587753	Proteobacteria	Gamma	Pseudomonadales	Pseudomonadaceae	Pseudomonas chlororaphis	66.4	MKASWDIFCSVVDNYGDIGVTWRLARQLVAEHQCAVRLWVDDLRAFERLCPPIDVALPQQWQEGVDVRHWPAEWSPVAAADVVIAAFACQLPPAYMEAMAEREHTPLWLNLDYLSAEAWVTGCHGLPSVKFKGVQKYFFFPGFQAGTGGLLREAGLLERRRAFQQDPRARQHFLEGLGVFAAPDARLMSLFAYENAGLASWLDALAADSRATHLLVPEGRILGDVQHWLGVEALAAGAVQVRGALTVQVLPFVRQEEYDQLLWACDFNAVRGEDSFVRAQWAGRPMLWHIYQQDEDIHLDKLDAFLELYTQGLSPEAKAALIDLWRAWNAGGEMAQAWKKLLEHWPEVTAHAEKWCLVQGSQPDLAAALVQFYLNWI	377	281
A0A089WWL0	LK03_21225	Uncharacterized protein	157783	Proteobacteria	Gamma	Pseudomonadales	Pseudomonadaceae	Pseudomonas cremoricolorata	69.9	MKPTWDIFCTVVDNYGDIGVTWRLARQLAAEHGLAVRLWVDDLSAFARLCPQADVQAESQTVQGVQVRRWASPWPPHAPGSVVIGAFGCALPAPLVEALAQQPQPVLWLNLEYLSAEAWVDGCHGLASPQPNGLRRWFFFPGFTAGTGGLLRETDLLARRSAFRADPLRRQAFLAELGVQVQPNARLLSLFAYENTQLGAWLQAIAEGEQAWQVLVPEGRIVADLCAWFGDTQLVAGDVRQRGALTVQVLPFVSQQDYDRLLWSCDFNAVRGEDSFVRGQWAAVPLLWHIYVQDENAHWDKLEAFLDLYCQGLPMDAEAALRELWRAWNMDRDMASAWIGLQRHWAELQAHATQWCARQAARPDLATALVQFYRNWI	377	282
A0A0J6JBT3	TR67_04275	Uncharacterized protein	882211	Proteobacteria	Gamma	Pseudomonadales	Pseudomonadaceae	Pseudomonas deceptionensis	64.8	MKASWDIFCSVVDNYGDIGVTWRLARQLAAEHQQCVRLWVDDLKAFVPLCPEADAGAVRQWQQGVEVCQWPEPWQPMDVADVVVEAFACKLPEGYLEAMKLRETPALWINLEYLSAEDWVSGCHGLPSMRPDGLKRMFFFPGFDAGTGGLLREADLLQRRRAFEQDPGAKQAFLQGLGVFPASNARLISLFAYENTGLASWLDAMAAGSVPTHLLVPQGRIMGDLLRWLGVDQLAPGVAEVRGALTVQALPFVRQQDYDHLLWSCDFNAVRGEDSFVRAQWAGRPLLWHIYEQEEDAHWVKLNAFLALYVKGLSPAAAQAFTGLWHAWNGGTDMTQSWNLLLEHWPEITAYAERWCLEQSLQADLAQALVLFYRNWI	377	283
Q1ID36	PSEEN1561	Uncharacterized protein	384676	Proteobacteria	Gamma	Pseudomonadales	Pseudomonadaceae	Pseudomonas entomophila (strain L48)	73.5	MKTTWDIFCTVVDNYGDIGVTWRLARQLVAEHDLAVRLWVDDLAAFARLCPEADTAADPQWREGVEVRRWSTEWQAATPAQVVVGAFACQLPEGYVEAMVKQPKPPLWLNLDYLSAEDWVEGCHGLPSPQANGLRKIFFFPGFTTQTGGLLREASLLPRCEAFRQGPGERERFLSGLGVQPQEGSRLISLFAYENPQLGNWLEVLAADTHPTHLLVPQGRILGDLGQWLGEPELPVGAVHRRGALTVQVLPFVSQDDYDRLLWSCDFNAVRGEDSFVRAQWAGVPMLWHIYIQEENAHWEKLEAFMALYCAGLSAAAGLALADLWRAWNMDRPMGQAWQALQPHWQELRQHARQWCAAQAAQPDLATKLVQFYRNSL	377	284
A0A023CAJ7	PE143B_0114410	Uncharacterized protein	1117958	Proteobacteria	Gamma	Pseudomonadales	Pseudomonadaceae	Pseudomonas extremaustralis 14-3 substr. 14-3b	63.2	MKARWDIFCSVVDNYGDIGVTWRLARQLVVEHACDVRLWVDDLRAFERMCPDIDVHLAQQWQEGVDVRHWPSEWVAAPAADVVIAAFACQLPPDYMEAMAERQRTPLWMNLDYLSAEEWVVGCHRLPSVKFKGVQKYFFFPGFRPGTGGLLREAGLLEQRHAFQQDVAAQQHFLQGLGVFPLAGARLISLFAYENAGLARWLDVLSTDGRATHLLVPEGRILGDVARWLGVEGLAAGAVHQRQALTVQVLPFVRQEQYDRLLWCCDFNAVRGEDSFVRAQWAGRPLLWHIYRQDEDIHLDKLDAFLELYTAALSPAARAALVSLWQAWNTEGDMAQPWKMLMEHWPEVLAHAERWCLEQGLQADLATALVQFYESWI	377	285
Q4K8S6	PFL_4265	Uncharacterized protein	220664	Proteobacteria	Gamma	Pseudomonadales	Pseudomonadaceae	Pseudomonas fluorescens (strain Pf-5 / ATCC BAA-477)	64.5	MKASWDIFCSVVDNYGDIGVTWRLARQLVAEHQCVVRLWVDDLRAFEKICPQIDSQKASQIQDGVQVRHWPAQWPDEAAADVVIAAFACQLPHAYMDAMADRARAPLWLNLDYLSAEDWVGGCHGLPSVKFRGVQKYFFFPGFQADTGGLLREAGLLEQRRDFQGRPQARLDFLKSLGVSPVAGSRLISLFAYENAGVASWLQALADDGQPTHLLVPEGRVLADVQRWLGEEPLAPGCPQVRQSLTVQVLPFVRQEDYDRLLWCCDFNAVRGEDSFVRAQWAGRPMLWHIYRQDEDIHLDKLEAFLGLYTRTLSPGAKAAVLALWQAWNSEASMAEPWKNLLQYWPEVAAHAEQWCLEQGSQPDLAAALVQFYLNWI	377	286
A0A010SHP3	HK44_010720	Uncharacterized protein	1042209	Proteobacteria	Gamma	Pseudomonadales	Pseudomonadaceae	Pseudomonas fluorescens HK44	67.2	MKVDWDIFCTVVDNYGDIGVTWRLARQLVAEHHCAVRLWVDDLRAFERLCPELDITAARQWQQGVEVCHWPADWAPTEAADVVIAAFACQLPHAYMEAMAAREKAPLWMNLDYLSAEDWIVGCHGLPSVKYKQVQKYFFFPGFQAGTGGLLRERGLLERREQFQHSAEARREFLQGLGVDRADGARLMSLFAYENAGLADWLDVMAGDAHATHLLVPEGRILGDVERWLGVEGLGVGALQVRGALTVQVLPFVRQDQYDLLLWSCDFNAVRGEDSFVRAQWAARPMLWHIYQQEEDVHLDKLEAFLTLYTAGLSPAAKVALVGLWRAWNTGAGMAQAWVAAQEHWPELQKHAQTWCLEQALQADLAAALVQFYLNWI	377	287
A0A0B1Z8W8	JZ00_03380	Uncharacterized protein	104087	Proteobacteria	Gamma	Pseudomonadales	Pseudomonadaceae	Pseudomonas frederiksbergensis	60.5	MTVRWDIFCTVVDNFGDIGVTWRLARQLVAEHQCAVRLWVDDLRAFERLCPDIEVSLREQWQQGVQVCQWPKDWPATEAADVVIAAFACQLPSAYMDAMAEREVTPLWMNLDYLSAEDWVIGCHGLPSVKYKHVQKYFFFPGFQAGTGGLLREADLLERRRQFQHDDAAQKSFLHGLGVMREPGARLISLFAYENAGLASWFEAMATDVCPSHVLVPEGRVLGDVARWLGVDGLAPGALHRRGGLTVQVLPFVRQDEYDRLLWCCDFNAVRGEDSFVRAQWAGRPLLWHIYQQEEDVHLEKFEAFLRLYTQGLSESVEKAISGLWRDWNAGQDMAEHWKAVCAEHLELAEHAQAWCLEQGSRADLATALVKFYRNWL	377	288
A0A0F4XP97	VP02_13975	Uncharacterized protein	132476	Proteobacteria	Gamma	Pseudomonadales	Pseudomonadaceae	Pseudomonas kilonensis	64	MTVRWDIFCTVVDNFGDIGVTWRLARQLVAEHRCAVRLWVDDLRAFERLCPEIDITLSEQWQQGVQVRHWPGEWAATEAADVVIAAFACQLPSAYMDAMAARQTTPLWMNLDYLSAEDWVIGCHGLPSVKYKHVQKYFFFPGFQEGTGGLLREAGLLERRRHFQQDAEAQRVFLQGLGVERAPQACLISLFAYENAGLASWFDAMAADAQAFHVLVPEGRVLGDVERWLGVDDLAVGAVHRRGALTVQVLPFIRQDQYDQLLWCCDFNAVRGEDSFVRAQWAGRPLLWHIYQQEEDVHLEKLEAFLRLYNQGLSQAAQKATSGLWRAWNAGQDMTEHWKATREQQQELAEHAQAWCLEQASRADLAAALVKFYVNWI	377	289
A0A0J6GUA2	TU74_14840	Uncharacterized protein	86185	Proteobacteria	Gamma	Pseudomonadales	Pseudomonadaceae	Pseudomonas lundensis	65.6	MKVSWDIFCSVVDNYGDIGVTWRLARQLAAEHDLAVRLWVDDLHAFVPLCPEADATASEQWQQGVEVRQWPQVWAAVEVADVVIEAFGCKLPEAYLRAMKERVSPALWINLEYLSAEDWVAGCHGLPSLRPDGLKRIFFFPGFEAGTGGLLREGDLLARRQSFQRNPLARQAFLQALGVFPDPQARLISLFAYENTGLASWLSALSAGHRATHLLVPQGRIMADLLHWLDVEALSPGTVERRGTLTVQALPFVRQEDYDRILWSCDFNAVRGEDSFVRAQWAARPMLWHIYQQEEDAHWVKLKAFLALYVNGLSPAAAQAITDLWLAWNAGADMTKSWNDVEEHWEQLSAHAERWCLQQANQADLAQALVLFYRNWI	377	290
A0A098T0Z1	LT42_09825	Uncharacterized protein	243924	Proteobacteria	Gamma	Pseudomonadales	Pseudomonadaceae	Pseudomonas lutea	61.6	MKASWDIFCSVVDNFGDVGVTFRLARQLVAEHDLNVRLWIDDLNAFARLRPGADPLADEQISDGVTVCRWPKEWRPVELPEVVVEAFACRLPAEYIQAMEACEHRPLWFNLEYLSAEDWVSGCHGLPSIQSSGVRKYFFFPGFTDKTGGLLREAGLIEQRHAFESDPAERGAFLQCLNILPHTDARLISLFAYEHAGLGSWLDCLAQAERQTHLLVPEGRILGDVQRWLGTQALSAGAVHARNNLTIQVLPFVRQEDYDRLLWCCDFNVVRGEDSFVRAQWAGRPLIWHIYEQDDDAHWAKLDAFLELYGVGLSEGAQQALTQVWRNWNAGEDMAQGWIALERHAAELAAHARRWCLEQALQEDLTTALVRFYRNWI	377	291
A0A0A4HP63	N005_12845	Uncharacterized protein	1348058	Proteobacteria	Gamma	Pseudomonadales	Pseudomonadaceae	Pseudomonas mediterranea CFBP 5447	63.2	MTVRWDIFCTVVDNFGDIGVTWRLARQLVAEHQCAVRLWVDDLRAFERLCPEIDVTLAEQWQQGVDVRHWPKDWPGTDAADVVIAAFACQLPGAYMDAMAERQTTPLWMNLDYLSAEDWVTGCHGLPSVKYKHVQKYFFFPGFREGTGGLLRESGLLERRRQFQQDVTAQRTFLQGLGVERAADARLISLFAYENAGLASWFDAMAGDTRPSHVLVPEGRVLGDVQRWLGVTDLKVGALHRRGALTVQVLPFVRQDQYDRLLWCCDFNAVRGEDSFVRAQWAGRPFLWHIYQQEEDVHLEKLDAFLRLYTQGLPEAAEKAMSGLWRAWNAGRDMSQHWNTTCEQLPTLAEHARAWCLEQASRADLAAALVKFYGNWI	377	292
A0A088NWB7	O165_003015	Uncharacterized protein	1388763	Proteobacteria	Gamma	Pseudomonadales	Pseudomonadaceae	Pseudomonas mosselii SJ10	73.2	MKTTWDIFCTVVDNYGDIGVTWRLARQLASEHDLAVRLWVDDLQAFVPLCPEADSQAEQQWRQGVEVRHWPATWQGAEPAQVVVGAFACQLPQAYVEAMGEQAKPPLWLNLDYLSAEDWVDGCHGLPSPQANGLRKFFFFPGFTEKTGGLLREAALLPRCQAFRQAPNERARFLAGLGVHPEAGARLISLFAYENSQLGNWLDVLAEGAHPSHLLVPQGRILGDLGHWLGEADLAVGALHRRGALTVQVLPFVSQDDYDRLLWSCDFNAVRGEDSFVRAQWAGVPMLWHIYIQEENAHWEKLEAFLALYCHGLSAAAGQALRELWRAWNMDRPMGQAWQALQPHWEEVREHARQWQATQAARPDLATRLVQFYRNSL	377	293
M4JX59	H045_04965	Uncharacterized protein	1282356	Proteobacteria	Gamma	Pseudomonadales	Pseudomonadaceae	Pseudomonas poae RE*1-1-14	64.5	MKARWDIFCSVVDNYGDIGVTWRLARQLVAEHGCDVRLWVDDLRAFERMCPEVDVQLSQQWQAGVDVRHWPADWPETSAADVVIAAFACQLPPDYMEAMAACARTPLWMNLDYLSAEDWVVGCHRLPSVKFKGVQKYFFFPGFRPGTGGLLREAGLLVQRQAFQQDAAARESFLQDMGVFAAADARLISLFAYENAGLAGWLDVLSTDGRATHLLVPQGRILGDVQRWLGVEGLAVGAVHQRGALTVQVLPFVPQAHYDRLLWCCDFNAVRGEDSFVRAQWAGRPLLWHIYRQDDDIHLDKLDAFLALYTAALSPAARAALITLWQVWNTEGDMAQAWKKLLEHWPEVSRHAESWCLEQGLQADLATALVQFYESWI	377	294
A0A0J6I3X9	TU76_01225	Uncharacterized protein	122355	Proteobacteria	Gamma	Pseudomonadales	Pseudomonadaceae	Pseudomonas psychrophila	64.8	MKASWDIFCSVVDNYGDIGVTWRLARQLVADHQQGVRLWVDDLRAFVPLCPEADVDAARQWHQGVEVCQWPQPWQSVDVADVVLEAFACKLPEGYLQAMKARETPALWINLEYLSAEDWVSGCHGLPSLRPDGLKRMFFFPGFDAGTGGLLREADLLQRRRAFEQDPQARQAFLRGLGVYPASHARLISLFAYENTGLASWLDALATGSVATHLLVPQGRITGDLLRWLGIDQMGLGDVQQRGALTVQALPFVRQEDYDHLLWSCDFNAVRGEDSFVRAQWAGRPLLWHIYEQEEDAHWVKLNAFLALYVKDLTPGAAQAFTGLWHAWNGGCDMAQSWNLLLEHWPEITAHAEQWCLEQSLQADLAQALVLFYRNWI	377	295
Q88LS1	PP_1857	Uncharacterized protein	160488	Proteobacteria	Gamma	Pseudomonadales	Pseudomonadaceae	Pseudomonas putida (strain KT2440)	100	MKATWDIFCSVVDNYGDIGVTWRLARQLVAEHGLAVRLWVDDLNAFTPMCPGADATAAQQWQHGVDVRHWPAAWLPVAPADVVIGAFACQLPAAYVEAMRARPQPPLWLNLEYLSAEDWVEGCHGLPSPQPNGLRKVFFFPGFTDKTGGLLREGSLLARRDGFQQSAEARRAFLQGLGVDLVPGALLISLFAYENPQLGNWLDALATADQPCHLLVPQGRVVAGLSQWLGEGPLHVGDVRTRGALTVQVLPFVSQDDFDRLLWSCDFNAVRGEDSFVRAQWAGQPMLWHIYVQDENAHWEKLEAFLAHYRCGLSDDADAALLGLWRAWNMDFDMGQAWRAARQHWPELQQHARLWGARQAAQPDLATALVHFYRNSL	377	296
A0A0H1BR82	G1E_35230	Uncharacterized protein	985010	Proteobacteria	Gamma	Pseudomonadales	Pseudomonadaceae	Pseudomonas sp. (strain TJI-51)	89.1	MKATWDIFCSVVDNYGDIGVTWRLARQLVAEHGLAVRLWVDDLNAFTPMCPGADANAAQQWQQGVEGRQWPAAWLPVAPADVVIGAFACQLPAAYVEAMRVCPRPPLWLNLEYLSAEDWVAGCHGLPSPQANGLRKVFFFPGFTENTGGLLREAELLARRDALQQSAAARQAFLQGLAVSPAPGALLISLFAYENPQLGNWLDALAAGDQACHLLVPQGRVVAGLSHWLGEAPLQVGQVRTRGALTVQVLPFVSQDDFDRLLWCCDFNAVRGEDSFVRAQWAGQPMLWHIYVQDENAHWEKLEAFLALYRRGLSTDAGAALLGLWRAWNMDQDMGQAWQAARRHWPELQQHARCWAAQQAAQPDLATALVHFYGNSL	377	297
A0A0E9ZLW9	TZ03_15740	Uncharacterized protein	1546029	Proteobacteria	Gamma	Pseudomonadales	Pseudomonadaceae	Pseudomonas sp. 10-1B	74.3	MKATWDIFCTVVDNYGDIGVTWRLARQLVAEHDLAVRLWVDDLRAFVRLCPGADAALAQQWQQGVEVRHWPADWQPVATADVVIGAFGCRLPAGYIEALCTRPTPALWLNLEYLSAEDWVEGCHGLPSPQGNGLRTVFFFPGFTGKTGGLLREAPLLARRAAFEADPVQRAGFLAGLGVQAQADTRLISLFAYENPQLGGWLDALAEDARRSHLLVPEGRIMPDLCAWLGEPALAAGEIRQRGALTVQVLPFVSQDDYDRLLWCCDFNAVRGEDSFVRAQWAGRPLLWHIYVQEENAHWEKLEAFLMLYRQGLSNPAAEALVELWRAWNMHRDMHAAWRGVLVHWDELQAHARQWCAKQAAQPDLAMTLVQFYRNWL	377	298
A0A0F0ECI0	UB47_16500	Uncharacterized protein	1619949	Proteobacteria	Gamma	Pseudomonadales	Pseudomonadaceae	Pseudomonas sp. 5	74.3	MKTHWDIFCCVVDNYGDIGVTWRLARQLVAEQGVAVRLWVDDLSAFARICPDADALVAQQWQQGVEVCHWQADWQETAVADVVIGAFACQLPAAYVQAMLDCPRPPLWLNLDYLSAETWVEGCHGLPSPQPNGLRKVFFFPGFTAKTGGLLREATLLARREAFEQSPSAREAFLQGLGVTPASDARLISLFAYENPSLASWLDALAADSRANHLLVPEGRVLGDVQAWLGGQPLPVGAVATRGALTVQILPFVSQDEYDPLLWCCDFNAVRGEDSFVRAQWAGRPLLWHIYVQEEYAHWEKLEAFLDHYVVGLSPLAKAAIVDLWRAWNMDRDMGPAWKQVLEHWAELDLHARRWSAEQAAQPDLATALVQFYRNWL	377	299
J1IEF3	A462_25364	Uncharacterized protein	1197727	Proteobacteria	Gamma	Pseudomonadales	Pseudomonadaceae	Pseudomonas sp. Ag1	64.8	MKARWDIFCSVVDNYGDIGVTWRLARQLVAEQGCAVRLWVDDLRAFERMCPEIDVQVHQQWQEGVDVRYWPSDWPATDAADVVIAAFACQLPPDYMEAMAARDRTPLWMNLDYLSAEDWVVGCHGLPSVKFKGVQKYFFFPGFRPGTGGLLREAGLLEQRDAFQQDAAARQQFLQALGVFPVDGARMMSLFAYENAGLASWLDVLAADGRATHLLVPEGRILGDVQGWLGVESLEVGDVHRRDGLTVQVLPFVRQEQYDRLLWCCDFNAVRGEDSFVRAQWAGRPLLWHIYRQDEDIHLDKLDAFLELYTEGLSPAAKVALVGLWQAWNADGDMALCWKMLLEHWPEVTANAEKWALEQASRTDLATALVQFYVNWI	377	300
A0A0F7Y5D0	CCOS191_3813	Uncharacterized protein	1649877	Proteobacteria	Gamma	Pseudomonadales	Pseudomonadaceae	Pseudomonas sp. CCOS 191	74	MKTTWDIFCTVVDNYGDIGVTWRLARQLASEHDLAVRLWVDDLQAFVPLCPEADSQAEQQWRQGVEVRHWPATWQGAEPAQVVVGAFACQLPQAYVEAMGEQATPPLWLNLDYLSAEDWVDGCHGLPSPQANGLRKFFFFPGFTEKTGGLLREAALLPRCQAFRQAPDERARFLAGLGVHPEAGARLISLFAYENPQLGNWLDVLAEGTQPSHLLVPQGRILGDLGHWLGEADLAVGALHRRGALTVQVLPFVSQDDYDRLLWSCDFNAVRGEDSFVRAQWAGVPMLWHIYIQEENAHWEKLEAFLALYRHGLSAAAGQALSELWRAWNMDRPMGQAWQALQPHWEEVREHARQWQATQAARPDLATKLVQFYRNSL	377	301
S6JFC5	CF149_16146	Uncharacterized protein	911239	Proteobacteria	Gamma	Pseudomonadales	Pseudomonadaceae	Pseudomonas sp. CF149	65.3	MKASWDIFCSVVDNYGDIGVTWRLARQLVADHQQGVRLWVDDLRAFVPLCPEADVDAARQWHQGVEVCQWPQPWQSVDVADVVLEAFACKLPEGYLQAMKARETPALWINLEYLSAEDWVSGCHGLPSLRPDGLKRMFFFPGFDAGTGGLLREADLLQRRRAFEQDPQARQAFLQGLGVCPASHARLISLFAYENNGLASWLDALATGSVATHLLVPQGRIMGDLLRWLGMDQLGLGDVQQRGALTVQALPFVRQEDYDHLLWSCDFNAVRGEDSFVRAQWAGRPLLWHIYEQEEDAHWVKLNAFLALYVKDLTPGAAQAFTGLWHAWNGGCDMAQSWNLLLEHWPEITAHAEQWCLEQSLQADLAQALVLFYRNWI	377	302
S6K8Q9	CF161_26584	Uncharacterized protein	911241	Proteobacteria	Gamma	Pseudomonadales	Pseudomonadaceae	Pseudomonas sp. CF161	65.1	MKASWDIFCSVVDNFGDIGVTWRLARQLVAEHQCEVRLWVDDLRAFERLCPEIDISAARQWQAGVEVRHWSTDWAAQPAADVVIAAFACQLPAAYMDAMAERERPPLWLNLDYLSAEDWVVGCHGLPSVKFKGVQKYFFFPGFRPGTGGLLREAGLLERRRAFQQDTLAQHSFLQGLGVSAASDARLISLFAYENAGLGSWLDALAADTRPTHLLVPEGRILGDVQRWLACDELHVGAQQVRGALTVQVLPFVRQEQYDQLLWCCEFNAVRGEDSFVRAQWAGRPMLWHIYRQDEDIHLDKLEAFLDLYTQGLSPQARDAINGLWQAWNAGGDMGQRWKSLLDVWPEVSLHAEQWCLEQALQADLAAALVQFYLNWI	377	303
S6JG35	CFII68_04904	Uncharacterized protein	911243	Proteobacteria	Gamma	Pseudomonadales	Pseudomonadaceae	Pseudomonas sp. CFII68	63.7	MTVRWDIFCTVVDNFGDIGVTWRLARQLVAEHRCAVRLWVDDLRAFERLCPEIDITLSEQWQQGVQVRHWPGEWAATEAADVVIAAFACQLPSAYMDVMAARQTTPLWMNLDYLSAEDWVIGCHGLPSVKYKHVQKYFFFPGFQEGTGGLLREAGLLERRRQFQQDAEAQRVFLQGLGVERAPQACLISLFAYENAGLASWFDAMAADAQAFHVLVPEGRVLGDVERWLGVDDLAVGAVHRRGALTVQVLPFIRQDQYDQLLWCCDFNAVRGEDSFVRAQWAGRPLLWHIYQQEEDVHLEKLEAFLRLYNQGLSPAAQKATSGLWRAWNAGQDMTEHWKASREQQQELAEHAQAWCLEQASRADLAAALVKFYVNWI	377	304
K5Y4G3	C211_20218	Uncharacterized protein	440512	Proteobacteria	Gamma	Pseudomonadales	Pseudomonadaceae	Pseudomonas sp. Chol1	60.1	MKVAWDIFCVVVDNYGDIGVTWRLARQLAAEHGQRVRLWVDDLETFARLCPGTSASAAQQWHEGVDVRHWPREWGGAEPANVVIEAFACELPPAYINAMAASSRRILWLNLEYLSAEDWIVGCHALPSLQSSGLQKYFFFPGFEAKTGGLIREADLVSRREAFQADPVRREDFLASLGVVLQPGARLLSLFAYENAAVAGWLDALAADFRPNQLLVPEGRVLADVAAWLGVPSLQPGERHQRGALQIAVVPFMTQDEYDLLLWSCDFNAVRGEESFIRAQWAGRPLVWHIYPQEDDAHWDKLHAFLDLYSHDLAPAARGALQDFWRAWNAGEGAGPAWSALLDEYPALLAHAEAWLHKQVANGDLAGKLVFFYTDWI	377	305
A0A0J6J6C3	TU87_00045	Uncharacterized protein	1608993	Proteobacteria	Gamma	Pseudomonadales	Pseudomonadaceae	Pseudomonas sp. DSM 28140	65.1	MKASWDIFCSVVDNYGDIGVTWRLARQLVAEHDVAVRLWVDDLQAFVALCPEADATATQQWRQGVEVHLWPQEWEAAQVADVVIEAFACKLPEAYLLAMKARAVPALWINLEYLSAEDWVAGCHGLPSLRPDGLKRMFFFPGFEKGTGGLLREADLIARRQAFERDPQARRAFLQALGVYALDGARLISLFAYENTGLASWLEAMAAGAQSTHLLVPQGRIMGDLLRWLDVDQLPLGTVEQRGQLSVQALPFVRQEDYDRLLWSCDFNAVRGEDSFVRAQWAGRPLLWHIYQQEEDAHWIKLKAFLALYVKDLSAPAAQAFTELWLAWNAGADMAHSWNAVLEHWPEITAHSERWCLQQAMQADLAQALVLFYRNWI	377	306
A0A0J6J9G6	TU85_10185	Uncharacterized protein	1608995	Proteobacteria	Gamma	Pseudomonadales	Pseudomonadaceae	Pseudomonas sp. DSM 28141	65.6	MKASWDIFCSVVDNYGDIGVTWRLARQLVAEHQVPVRLWVDDLQAFVPLCPEADASAAQQWQQGVDVRLWPKDWQPVEAADVVIEAFACTLPDDYLQAIKARQTPVLWLNLEYLSAEDWVSGCHGLASLRPDGLKRTFFFPGFEAGTGGLLREADLLARRRAFEQDPHAKQAFLHSLGVVAADNARLISLFAYENSGLASWLDAMASGTTAIHLLVPQGRIMGDLLRWLEIDALALGCVEQRGSLTVQALPFVRQQDYDRLLWSCDFNAVRGEDSFVRAQWAGRPLLWHIYEQEEDAHWIKLNAFLALYIKGLSPAAAQAFSGLWHAWNAGSDMAPRWNGVQEHWSEITEHAEKWCLEQSLQADLAQALVLFYRNWI	377	307
A0A0J6L6J0	TU84_09290	Uncharacterized protein	1608996	Proteobacteria	Gamma	Pseudomonadales	Pseudomonadaceae	Pseudomonas sp. DSM 29165	65.3	MKASWDIFCSVVDNYGDIGVTWRLARQLVAEHQVPVRLWVDDLQAFVPLCPEADASAAQQWQQGVDVRLWPKDWQPVEAADVVIEAFACTLPDDYLQAIKARQTPVLWLNLEYLSAEDWVSGCHGLASLRPDGLKRTFFFPGFEAGTGGLLREADLLARRRAFEQDPHAKQAFLHSLGVVAADNARLISLFAYENSGLASWLNAMASGATAIHLLVPQGRIMGDLLRWLEIDALALGRVEQRGSLTVQALPFVRQQDYDRLLWSCDFNAVRGEDSFVRAQWAGRPLLWHIYEQEEDAHWVKLNAFLALYIKGLSPAAAQAFTGLWHAWNAGSDMAPSWNGVQEHWSEITEHAEKWCLEQSLQADLAQALVLFYRNWI	377	308
A0A0J6IN80	TU86_04020	Uncharacterized protein	1608994	Proteobacteria	Gamma	Pseudomonadales	Pseudomonadaceae	Pseudomonas sp. DSM 29166	65.3	MKASWDIFCSVVDNYGDIGVTWRLARQLVAEHDVAVRLWVDDLQAFVALCPEADATATQQWRQGVEVHLWPQEWEAAQVADVVIEAFACKLPEAYLLAMKARAVPALWINLEYLSAEDWVTGCHGLPSLRPDGLKRMFFFPGFEKGTGGLLREADLIARRQAFERDPQARRAFLQALGVYALDGARLISLFAYENTGLASWLEAMAAGARPTHLLVPQGRIMGDLLRWLGVDQLPLGTVEQRGQLSVQALPFVRQEDYDRLLWSCDFNAVRGEDSFVRAQWAGRPLLWHIYQQEEDAHWIKLKAFLALYVKDLSAPAAQAFTELWLAWNAGADMAHSWNAVLEHWPEITAHSERWCLQQAMQADLAQALVLFYRNWI	377	309
W2DM72	H096_22278	Uncharacterized protein	1284392	Proteobacteria	Gamma	Pseudomonadales	Pseudomonadaceae	Pseudomonas sp. FH1	62.1	MKARWDIFCSVVDNYGDIGVTWRLARQLVSEHACDVCLWVDDLRAFERMCPQIDVQQALQWQEGVEVRHWPTEWVKVPAADVVIAAFACQLPPDYMEAMAERKRAPLWMNLDYLSAEEWVVGCHRLPSVKFKGVQKYFFFPGFRAGTGGLLREAGLLERRKAFQQDAGAQRDFLQALGIVPAADARLFSLFAYENAGLASWLDVLSTDGRATHLLVPEGRILGDVQRWLGVDPLVAGDIQQRGSLTVQVIAFVRQEQYDHLLWCCDFNAVRGEDSFVRAQWAGRPLLWHIYRQDEDIHLDKLDAFLALYTANLSPAARAAVIGLWQAWNTEADMAQPWKMLLDHWPEVNLHAETWCLEQGLQADLATALVQFYESWI	377	310
W2D6Q3	H097_24598	Uncharacterized protein	1284393	Proteobacteria	Gamma	Pseudomonadales	Pseudomonadaceae	Pseudomonas sp. FH4	62.4	MKARWDIFCSVVDNYGDIGVTWRLARQLAAEHACVVRLWVDDLRAFERMCPEVDVRLDQQWQEGVDVRHWSQEWVATPAADVVIAAFACQLPHDYMEAMAGRELPPLWMNLDYLSAEEWVVGCHGLPSVKFKGVQKYFFFPGFRPGTGGLLREAGLIEQRQAFGRDRQAQQQFLQALGVFPAKGARLMSLFAYENAGLASWLDVLASDGQATHLLVPEGRILGDVQRWLSIETLAAGDVHLRGTLTVQVLPFVRQEQYDRLLWCCDFNAVRGEDSFVRAQWAGRPLLWHIYRQDDDIHLDKLDAFLTLYTQDLSALAKTALIALWQAWNTDSDMASSWKMLLEHWPELTTHAEKWCLEQALQADLATALVQFYENWI	377	311
J3DRX6	PMI20_05497	PP_1857 family protein	1144323	Proteobacteria	Gamma	Pseudomonadales	Pseudomonadaceae	Pseudomonas sp. GM17	66.7	MKASWDIFCSVVDNYGDIGVTWRLARQLVAEHQCAVRLWVDDLRAFERLCPSIDITLPQQWQEGVDVRHWPTEWSPVAAADVVIAAFACQLPAAYMEAMAEREHTPLWLNLDYLSAETWVTGCHGLPSVKFKGVQKYFFFPGFQAGTGGLLREAGLLERRRAFQQDPLARQRFLEGLGVFAAPGARLMSLFAYENAGLASWLQALAADSRATHLLVPEGRILGDVQHWLGVEALAAGAVQVRGALTVQVLPFVRQEEYDQLLWSCDFNAVRGEDSFVRAQWAGRPMLWHIYQQDEDIHLDKLDAFLELYTQGLSPEAKAALIDLWRAWNAGGEMAQGWKKLLEHWPEVAVHAEKWCLEQGSQPDLAAALVQFYLNWI	377	312
J2Y588	PMI38_01723	PP_1857 family protein	1144340	Proteobacteria	Gamma	Pseudomonadales	Pseudomonadaceae	Pseudomonas sp. GM84	80.9	MKVTWDIFCTVVDNYGDIGVTWRLARQLVAEHDLAVRLWVDDLNAFVPMCPGADAAAAQQWQEGVDVRAWPAAWQPVQPAEVVIGAFACQLPAQYIDAMRALATPPLWLNLDYLSAEDWVEGCHGLPSPQPNGLRKVFFFPGFTDKTGGLLREASLLARRDALQQSAQARTAFLQGLGVQVQDEAQLISLFAYENPHLGAWLDALATDTCATHLLVPRGRILDDLGKWLGEPGLKVGDLHQRGALTVQILPFVSQDDYDRLLWCCDFNAVRGEDSFVRAQWAGRPMLWHIYVQEENAHWEKLDAFLGHYRQGLSDDAAQALMALWRAWNMGNDMGQAWQGARKHWAELQQHAHDWAARQAARPDLAKALVQFYRNSL	377	313
A0A099DXR6	MD26_22750	Uncharacterized protein	658612	Proteobacteria	Gamma	Pseudomonadales	Pseudomonadaceae	Pseudomonas sp. H2	82	MKATWDIFCTVVDNYGDIGVTWRLARQLVDEHEIAVRLWVDDLNAFVPMCPGADAAALQQWQQGVDVRQWPAEWVPIEPADVVIGAFACQLPAHYVEAMRARAKPPLWLNLEYLSAEHWVEGCHGLPSPQANGLRKVFFFPGFTEKTGGLLREATLLARRQAFEQSAEARQAFLQRLGVYPEVQARLISLFAYENTQLGNWLDALAAGSQPTHLLVPQGRILADVGSWLGQARLEVGDVRVRGALTVQILPFVSQDDYDRLLWSCDFNAVRGEDSFVRAQWAGRPMLWHIYVQDENAHWEKLEAFLEHYRHGLSADASAALVALWRAWNMDRDVGQAWQAAQQHWPELQQHARDWAARQATRPDLAMALVQFYRNWL	377	314
A0A099RV82	DP64_09470	Uncharacterized protein	1487922	Proteobacteria	Gamma	Pseudomonadales	Pseudomonadaceae	Pseudomonas sp. HMP271	59.9	MKVAWDIFCVVVDNYGDIGVTWRLARQLAAEHGQRVRLWVDDLETFARLCPGTSASAAQQWHEGVDVRHWPREWGGAEPADVVIEAFACELPAAYINAMAASSRRILWLNLEYLSAEDWIAGCHALPSLQSSGLQKYFFFPGFEAKTGGLIREADLVSRREAFQADPARREDFLASLGVVVQPGARLLSLFAYENAAVAGWLDALAADSRPNQLLVPEGRVLADVAAWLGVSSLQPGERYQRGALQIAVVPFMTQDEYDLLLWSCDFNAVRGEESFIRAQWAGRPLVWHIYPQEDDAHWDKLHAFLDLYGHDLAPAARGALRDFWRAWNAGEGAGPAWNALLNEYPALLAHAEAWLHKQVANGDLAGKLVFFYTDWL	377	315
M5QDH6	B195_19361	Uncharacterized protein	1206777	Proteobacteria	Gamma	Pseudomonadales	Pseudomonadaceae	Pseudomonas sp. Lz4W	65.9	MKASWDIFCSVVDNYGDIGVTWRLARQLVAEHQQSVRLWVDDLSAFVPLCPEADATAAQQMQQGVEVLQWPAQWQSVDVADVVVEAFACKLPEDYLQAMKARKKPALWINLEYLSAEDWVSGCHGLPSLRPDGLKRMFFFPGFGEGTGGLLREADLLARRRAFEQDPQARRAFLQGLGVFPESSARLVSLFAYENAGLASWLDAMAAGSVPTHLLVPQGRIMGDLLRWLEVNELAPGRVEQRGALKVQSLPFVRQQDYDHLLWSCDFNAVRGEDSFVRAQWAGRPLLWHIYEQEEDAHWVKLNAFLDLYVKDLSAPAAQAFTGLWHAWNAGSDMAQSWNLLLEHWPEITAHAERWCLQQSLQADLAQALVLFYRNWI	377	316
I4N256	PMM47T1_15708	Uncharacterized protein	1179778	Proteobacteria	Gamma	Pseudomonadales	Pseudomonadaceae	Pseudomonas sp. M47T1	66.9	MKASWDIFCCVVDNYGDIGVTWRLARQLAAEHDVAVRLWVDDLKSFERLWPSVQPQLASQWQQGVDICQWPLEWPAVQAADVVIEAFGCTLPEAYRQAMAVRTTPALWLNLEYLSAESWVSGCHGLPSPQPDRLQKYFFFPGFVEKTGGLLREGDLLARRQAFQADPQARRDFLASLGVTVPAGTRLMSLFAYENASLGEWLDALAADASPTHVLVPQGRVLGDVHAWLAVEALEVGAVHRRGALSVQVVPFVRQDQYDLLLWCCDFNAVRGEDSFVRAQWAGRPLLWHIYEQEEYAHWEKLEAFLALYVEGLSAEAGQALTLLWRAWNQGKAMGQAWGQVLQHWDELRANAEKWCARQAAQPDLATALVKFYRNWI	377	317
A0A0C5E0J9	TO66_22340	Uncharacterized protein	1611770	Proteobacteria	Gamma	Pseudomonadales	Pseudomonadaceae	Pseudomonas sp. MRSN12121	65.3	MKASWDIFCSVVDNYGDIGVTWRLARQLVAEQPCAVRLWVDDLRAFERLCPSIDCGLPQQWQEGVDVRYWPAQWSPVAAADVVIAAFACQLPPAYMEAMAERERTPLWLNLDYLSAEGWVTGCHGLPSVKFKGVQKYFFFPGFQAGTGGLLREAGLLEQRRAFQQDPLARRSFLEGLGVFAAADARLMSLFAYENAGLASWLDVLASDAHRTHLLVPEGRILGDVQHWLGVGALTVGDVQVRGALTVQVLPFVRQQEYDRLLWSCDFNAVRGEDSFVRAHWAGRPMLWHIYQQEEDIHLDKLDAFLELYTQGLSPLARGALIDLWRSWNAGGEMAHAWKKLLEHWPEVAAHAEKWCLEQGSQPDLAAALVQFYLNWI	377	318
A0A0D6BLJ3	POS17_4339	Uncharacterized protein conserved in bacteria DUF2331	1500686	Proteobacteria	Gamma	Pseudomonadales	Pseudomonadaceae	Pseudomonas sp. Os17	63.7	MKASWDIFCSVVDNYGDIGVTWRLARQLVAEHQCAVRLWVDDLRAFERICPEIDTQRQRQEQDGVEVRHWSAQWQAEAAADVVIAAFACQLPHAYMEAMADRERAPLWLNLDYLSAEDWVSGCHGLPSVKFRGVQKYFFFPGFQPDTGGLLREAGLLERRRHFQADRQAQQEFLQGLGVTPAADSRLMSLFAYENAGLGSWLEALAADARPTHLLVPEGRILGDVQRWLGVESLTVGSLQVRQSLTVQVLPFVRQEDYDRLLWCCAFNAVRGEDSFVRAQWAGRPMLWHIYRQDEDIHLDKLEAFLALYTRALSPGAKAAVLALWQAWNTEAAMAEPWKNLLQHWPEVAAHAEQWCLEQGLQADLAAALVQFYLNWI	377	319
A0A067A7B7	BV82_4108	Uncharacterized protein	1460691	Proteobacteria	Gamma	Pseudomonadales	Pseudomonadaceae	Pseudomonas sp. P482	73.7	MKARWDIFCCVVDNYGDIGVTWRLARQLVAEQGLAVRLWVDDLKAFVRICPEAQADVAQQWQQGVDVRQWPSDWQDTSVADVVIGAFACQLPPAYVQAMLEQPRAPLWLNLDYLSAEDWVEGCHGLPSPQANGLRKVFFFPGFTAKTGGLLREASLLPRRQAFEQDPAARKAFLQGLGVTPERNARLISLFAYENPGVASWLDALAADCRANHLLVPEGRVLGDVQAWLGEQALSVGSIARRGALTVQILPFVSQDDYDRLLWCCDFNAVRGEDSFVRAQWAARPLLWHIYVQEEYAHWEKLEAFLDLYIQGLSAPAGAALVQLWRAWNMDNDMGQAWQQVLAHWDELEQHARRWSAVQAAQPDLATALVQFYRNWL	377	320
A0A031IVH0	BW43_03885	Uncharacterized protein	1470593	Proteobacteria	Gamma	Pseudomonadales	Pseudomonadaceae	Pseudomonas sp. RIT357	62.7	MKARWDIFCSVVDNFGDIGVTWRLARQLVVEHGCEVRLWVDDLRAFERMCPEVDVQREQQWQEGVDVHHWPAQWSPTPAGDVVIAAFACQLPPEYMEAMAERERTPLWMNLDYLSAEDWVVGCHRLPSVKFKGVQKYFFFPGFRPGTGGLLREAGLLEKRHAFQLDVAAQRQFLQTLGVIPHDGARLFSLFAYENAGLAGWLDVLSTDGRATHLLVPEGRILGDVQRWLGVGGLVAGDIHQRKSLTVQVLPFVRQEQYDHLLWCCDFNAVRGEDSFVRAQWAGRPLLWHIYRQDEDIHLDKLDAFLELYTAALSPAAKAALVALWQAWNTEGDMAQPWKKLLEHWPEVTQHAETWCLEQGLQADLATALVQFYESWI	377	321
A0A0A1HPU3	BN844_1408	Uncharacterized protein	984195	Proteobacteria	Gamma	Pseudomonadales	Pseudomonadaceae	Pseudomonas sp. SHC52	62.9	MAVRWDIFCTVVDNFGDIGVTWRLARQLVAEHQCAVRLWVDDLRAFERLCPDIDVTLAEQWQQGVDVRHWPKDWPGAEAADVVIAAFACQLPGAYMDAMAERQTTPLWMNLDYLSAEDWVIGCHGLPSVKYRHVQKYFFFPGFREGTGGLLRESGLLERRRQFQQDVTAQRAFLRGLGVERAPDARLISLFAYENAGLASWFDAMAGDAQPSHVLVPVGRVLGDVEHWLGIAGLEIGALHRRGALTVQVLPFVRQDQYDQLLWCCDFNAVRGEDSFVRAQWAGRPFLWHIYQQEEDVHLEKLDAFLRLYTQALPEPAAKAMSGLWRAWNAGQDMSGHWKTTCEQQPTLAEHARAWCLEQASRPDLAAALVKFYGNWI	377	322
A0A0D6C532	PST29_4311	Uncharacterized protein conserved in bacteria DUF2331	1500687	Proteobacteria	Gamma	Pseudomonadales	Pseudomonadaceae	Pseudomonas sp. St29	63.7	MKASWDIFCSVVDNYGDIGVTWRLARQLVAEHQCAVRLWVDDLRAFERICPEIDTQRQRQEQDGVEVRHWSAQWHAEAAADVVIAAFACQLPHAYMEAMADRERAPLWLNLDYLSAENWVSGCHGLPSVKFRGVQKYFFFPGFQPGTGGLLREAGLLERRRHFQADRQAQQEFLQGLGVTPAADSRLMSLFAYENAGLGSWLEALAADARPTHLLVPEGRILGDVQRWLGVEPLTVGSLQVRQSLTVQVLPFVRQEDYDRLLWCCAFNAVRGEDSFVRAQWAGRPMLWHIYRQDEDIHLDKLEAFLALYTRALSPGAKAAVLALWQAWNTEAAMAEPWKNLLQHWPEVAAHAEQWCLEQGLQADLAAALVQFYLNWI	377	323
A0A077LAU3	PSCI_0330	Uncharacterized protein	1028989	Proteobacteria	Gamma	Pseudomonadales	Pseudomonadaceae	Pseudomonas sp. StFLB209	62.3	MQVSWDIFCDVVDNYGDVGVTWRLARQLVAEHGFAVRLWINDLSAFVRLCPHADPVAARQCQAGVEVCHWPEDWQPASIPDVVLEAFACRVPEAYTQAMLQRSPRPVWLNLDYLSAEDWVSGCHGLPSPQANGLKKFFFFPGFTEQTGGLLREQSLIAQRQAFQADPAAQQDFLRGLGVQPESGARLISLFAYENPALGSWLDQLLGEGVVTHLLVPQGRIVGDLQRWLGEGGLQAGAIRRRGALTIQVLPFVAQEQYDRLLWCCDFNVVRGEDSFVRAQWAARPMLWHIYQQQDDAHRPKLEAFLALYLATLPAEAAQTTAELWRAWSAGEEVQEGWQQLNRYWPQMREHAEHWCQQQAARSDLASALVQFYRNSL	377	324
V9QUB0	U771_09640	Uncharacterized protein	1415630	Proteobacteria	Gamma	Pseudomonadales	Pseudomonadaceae	Pseudomonas sp. TKP	63.2	MKARWDIFCSVVDNYGDIGVTWRLARQLVVEHGCDVRLWVDDLRAFERLCPEIDVQSGQQWQEGVDVHHWPADWAATPSADVVIAAFACQLPPDYMEAMAARARPPLWMNLDYLSAEDWVVGCHRLPSVKFKGVQKYFFFPGFRPGTGGLLREAGLLQQRQAFQQDAAAQQQFLRSLGVLPATGTRLMSLFAYENAGLASWLDVLSTDGRATHLLVPEGRILGDVQRWLGVDGLEAGDVHQRQALTVQVLPFVRQEQYDRLLWCCEFNAVRGEDSFVRAQWAGRPLLWHIYRQDEDIHLDKLDAFLQLYTAALSPAARAALVALWQAWNTDGDMAQPWKRLLEHWPEVSAHAETWCLEQGLQADLATALVQFYESWI	377	325
A0A084CAH8	PC358_14225	Uncharacterized protein	1495066	Proteobacteria	Gamma	Pseudomonadales	Pseudomonadaceae	Pseudomonas sp. WCS358	82	MKATWDIFCTVVDNYGDIGVTWRLARQLVDEHEIAVRLWVDDLNAFVPMCPGADAAALQQWQQGVDVRQWPAEWVPIEPADVVIGAFACQLPAHYVEAMRARAKPPLWLNLEYLSAEHWVEGCHGLPSPQANGLRKVFFFPGFTEKTGGLLREATLLARRQAFEQSAEARQAFLQRLGVYPEVQARLISLFAYENTQLGNWLDALAAGSQPTHLLVPQGRILADVGSWLGQARLEVGDVRVRGALTVQILPFVSQDDYDRLLWSCDFNAVRGEDSFVRAQWAGRPMLWHIYVQDENAHWEKLEAFLEHYRHGLSADASAALVALWRAWNMDRDVGQAWQAAQQHWPELQQHARDWAARQATRPDLAMALVQFYRNWL	377	326
I4KYD0	PseBG33_1797	Uncharacterized protein	96901	Proteobacteria	Gamma	Pseudomonadales	Pseudomonadaceae	Pseudomonas synxantha BG33R	62.9	MKARWDIFCSVVDNYGDIGVTWRLARQLVAEHGCEVRLWVDDLRAFERMCPHIDVQMDQQWQEGVEVRHWPAEWPGAQSADVVIAAFACQLPPHYMERMAERELPPLWMNLDYLSAEDWVVGCHRLPSVKFKGVQKYFFFPGFRPGTGGLLREAGLVERRQAFQQDDVAQRQFLQSLGVSPAGGARLISLFAYENPGLAGWLDVLAKDGRATHLLVPEGRILGDVQRWLGVTSLSAGDIQVRGALTVQVIAFMRQEQYDHLLWCCEFNAVRGEDSFVRAQWAGRPLLWHIYRQDEDIHLDKLDAFLELYTAALSPAAKAAVFALWQAWNADGDMAQSWKMLLEHWPEVNEHAQNWCLEQGLQADLATALVQFYESWI	377	327
A0A0A1YHF0	TMS3_0123080	Uncharacterized protein	1395571	Proteobacteria	Gamma	Pseudomonadales	Pseudomonadaceae	Pseudomonas taeanensis MS-3	67.9	MRPTWDIFCSVVDNYGDIGVTWRLARQLVAEHDAAVRLWVDDLLAFAHLCPEADVRAAQQCRQGVDIRHWPAPWLPVEAADVVIEAFACELPTAYVAAMAQRARPSLWLNLEYLSAEDWVGGCHGLPSMQSTGLQKFFFFPGFRPETGGLLREAGLLERRSSFQQDPAARQAFLQRLDVTPLASARLISLFAYENLGLASWLDVLAAGSQPTHMLVPVGRALADVQAWLGVSGLAVGALQVRGALTVQVLPFVTQDDYDRLLWSCDFNAVRGEDSFVRAQWAGRPLLWHIYQQQENVHLDKLEAFLALYINGLSPAASAALTAMWQAWNHGEGVGESWLALQQVWPELTTHAEAWCLDKASQTDLAAALVQFYRNWL	377	328
A0A0H5AN79	AA957_05555	Uncharacterized protein	200450	Proteobacteria	Gamma	Pseudomonadales	Pseudomonadaceae	Pseudomonas trivialis	62.9	MKARWDIFCSVVDNYGDIGVTWRLARQLVAEHACAVRLWVDDLRAFERMCPEIDVQQDLQWQEGVEVCHWPAEWAGAPAADVVIAAFACQLPPDYMEAMAERERTPLWMNLDYLSAEDWVVGCHRLPSVKFKGVQKYFFFPGFRPGTGGLLREAGLLERRRAFQQDASAQRDFLRALGIFPAAGARLISLFAYENAGLASWLDVLSTDGRATHLLVPEGRILGDVQRWLGLDRLAAGDIQQRGALTVQVIAFVRQEQYDRLLWCCDFNAVRGEDSFVRAQWAGRPLLWHIYRQDDDIHLDKLDAFLELYTADLSAAAKAALIGLWQAWNTEGDMAQPWKMLLEHWPEVSLHAETWCLEQGLQADLATALVKFYESWI	377	329
A0A0B3BV40	PT85_02850	Uncharacterized protein	400095	Proteobacteria	Gamma	Pseudomonadales	Pseudomonadaceae	Pseudomonas tuomuerensis	60.8	MARSWDVFCAVVDNFGDIGVTWRLARQLVAEHHQQVRLWVDDLDAFARLCPQADVRASRQTQAGVEIRHWEAQWESVEPADVVVEAFACRLPADFEVAMARRAVPPLWLNLEYLSAEGWVAGCHRLPSLQPNGLSKYFFFPGFDADTGGLLRERELLARRRAFQADPLARRAFLQGLGIDVAANERLVSLFSYEQPALGDWLQPLVDQQPPTRLLVPEGRVLPDLKAWLGVDALRAGDCVTRGRLTVQVLPFVSQAAYDTLLWCCDLNGVRGEDSFVRAQWASEPLIWHIYPQDDEAHMHKLEAFLDRFCVGLEPGLADDLRGVWRAWNRAEAPGPAWSALLAQLPALRAHAERWCVALAEQDDLASQLVAFAARQG	377	330
A0A0D0M022	RT94_08320	Strain LMCA8 contig_15, whole genome shotgun sequence	33069	Proteobacteria	Gamma	Pseudomonadales	Pseudomonadaceae	Pseudomonas viridiflava	61.5	MKASWDIFCSVVDNYGDVGVTWRLARQLVAEHGLKIRLWIDDLSAFARLCPQADAQVAQQWHEGVEVCLWPKEWVSTEIPEGVIEAFACRLPAAYTDAMLQRSPRPVWLNLDYLSAEEWVTGCHGLPSLQSSGLKKFFFFPGFRDATGGLLRERGLIEQRRVFQHDRKARLDFLSRLGVEPRTDARLISVFAYENPALGSWLDALSSDSHATHLLVPEGRILGDLRQWLGVDHFEVGEVLQRGSLTVQVLPFVRQEDYDRVLWCCDFNVVRGEDSFVRAQWAGRPMLWHIYQQEGDAHLPKLDAFLELYLAGLSPAAGQALDAFWQAWNANQALSESWQSLSKHWPEVQGHAEQWCDEQASRTDLAAALVQFYVNSL	377	331
A0A0B2D4S1	SF06_33250	Uncharacterized protein	706570	Proteobacteria	Gamma	Pseudomonadales	Pseudomonadaceae	Serpens flexibilis	61	MARSWDVFCAVVDNFGDIGVTWRLARQLVAEHHQQVRLWVDDLDAFARLCPQADVRASRQTQAGVEIRHWEAQWESVEPADVVVEAFACRLPADFEVAMARRAVPPLWLNLEYLSAEGWVAGCHRLPSLQPNGLSKYFFFPGFDADTGGLLRERELLVRRRAFQADPLARRAFLQGLGIDVAANQRLVSLFSYEQPALGDWLQPLVDQQPPTRLLVPEGRVLPDLKAWLGVDALRAGDCVTRGRLTVQVLPFVSQAAYDTLLWCCDLNGVRGEDSFVRAQWAGQPLIWHIYPQDDEAHMHKLEAFLDRFCVGLEPGLADDLRGVWRAWNRAEAPGPAWSALLAQLPALRAHAERWCGALAEQDDLASQLVAFAARQG	377	332
I2JKJ0	DOK_08419	Uncharacterized protein	1168065	Proteobacteria	Gamma			gamma proteobacterium BDW918	55.7	MPNRWDLFCRVIDNYGDIGVSWRLARQLAADHGLDVRLWLDDVVAFCRIYPAADPNLRVQHHCGVAIHWWSEDCSGVEAADVVIEAFGCELPTHYIAAMTARERPPLWLNLEYLSAEEWVEGCHGLPSLQANTLAKYFFFPGFTSKTGGLLRESSLIQRRKDFQSCEVHKASFLQDLGVQWSAASQLISLFSYENTGLSTWLASLANAERSSHILVPEGRILGDLANYLGVARIHLGRLYRRGALSIQVLPFLSQDDYDRLLWACDFNIVRGEDSFVRAQWAGRPFIWHIYPQEEGAHLIKLDAFLQRYCEGLSPDLRLAMKACWLAWNQSQNCPASCFSLIGASPLLAGHAERWCGRQMAVENLADSLVQFQQNWL	377	333
F5REP4	METUNv1_02769	Uncharacterized protein	1000565	Proteobacteria	Beta	Rhodocyclales	Rhodocyclaceae	Methyloversatilis universalis (strain ATCC BAA-1314 / JCM 13912 / FAM5)	50	MHAGRGPDADLFCRVIDNFGDAGVCWRLARALATDHGWRIRLWIDAPEALARIKPGGWDEGGIEVRQWTTLPADIEPAACVIEAFACELPRSYIDAMAARPQPPRWFNLEYLSAEDWVEGCHGLASRDPATGLAKHFFFPGFTPRTGGLLRERDLFARRDAWRGDGALQQATFARLGMQPDPGALQLSLFSYESPAIATLLDALAAGSRPAQLWVPEGRALAAIEALYGRALRPGEAYRRGALELRPLRFMDQDDYDALLWHADLNIVRGEDSFVRAQWAARPLLWHIYRQQDDAHLVKLDAFLDRLCADLDPAPAQALRAAHAAWNRDLPLSPGGWQALFLALPALQKHAEAWATCLARQPDLASQLVSFNQTPI	376	334
N9U6C1	G114_00730	Uncharacterized protein	1268237	Proteobacteria	Gamma	Aeromonadales	Aeromonadaceae	Aeromonas diversa 2478-85	50.5	MAFNFDIFCTVVDNFGDIGVTWRLARQLHDEGHGPVRLWVDDLASFARICPTLDPSRETQCEQGITIQHWHADADLAPAKVVIEAFACELPAPYKARMQAITPPPAWLNLEYLSAEPWVEGCHALPSPQGRLNKFFFFPGFTDKTGGLLCEQSLMARRAAWQADEAGLAAYWGGLGLPPPAPGELRISLFAYESAAIPSLVEAWRRGACPVTLLVPVGRALPQVLNALGVAAAVPGDRITDGALTVVVLPMTDQAGYDRLLWSCDLNIVRGEDSFVRAQWAARPFLWHIYPQEEDYHLVKLEAFLDRYLASHPKPQAEWIKGLMLALNRGESCEELWQTWDDWQASWLEQAPKWPTALLAGGDLVTRLVKFLETKI	376	335
A0A0C4WRK7	Achr_27570	Uncharacterized protein	1328314	Proteobacteria	Gamma	Pseudomonadales	Pseudomonadaceae	Azotobacter chroococcum NCIMB 8003	65	MQASWEIFCSVVDNYGDAGVTWRLARQLAAEHGLRVRLWIDDPAALVRLCPEADADASRRQAGVEICRWPADWQPVEPADVVIEAFACQLPEAHVAAMANCGRRVLWLNLEYLSAEDWVGGCHGLPSLQPGGLQKFFFFPGFAENTGGLLREHGLLERRRAFQADAAARAAFLQSLGVQARPGERLFSLFAYENAALPGWLDALAQHTSPTLLLVPEGRILGDLQRWLDMPALAVGAQAQRGALRIQVLPFVRQDDYDRLLWCCDFNAVRGEDSFLRAQWAGRPLLWQIYPQAEGAHWDKLEAFLALYLEGLSPSGADALQALWRAWNAGEEMGAAWTALQDEWPELCAHAERWCARQAARPDLAAALVQFYTDWL	376	336
A6V3N8	PSPA7_2303	Uncharacterized protein	381754	Proteobacteria	Gamma	Pseudomonadales	Pseudomonadaceae	Pseudomonas aeruginosa (strain PA7)	59.7	MASWDIFCSVVDNYGDIGVTWRLARQLAGEHGQAVRLWVDEPRAFVRICPQADPAIQVQRHAGVEVRAWDKAWSPVEAADVVIEAFACELPEAHRQAMRERGRPSLWLNLEYLSAEEWIGGCHALPSLQPCGLSKYFFFPGFREPSGGLLREAGLLERRRSFQASARAQEAFLAALGVRRKVGERLLSLFAYENPALRSWLDSLRRARQPSLLLVPEGRVLADVAGWLQLPGLAVGEVHVRDALRVQVLPFMAQDDYDRLLWCCDLNAVRGEDSFVRAQWAGRPMVWHIYQQEEEAHLAKLEAFLDLYCAAQPPALAQSLRAFWLAWNVGGELGGLWESLEERLPDWRREAQRWADEQDARPDLAARLVHFYADWL	376	337
F2ZHR1	POR16_09422	Uncharacterized protein	563797	Proteobacteria	Gamma	Pseudomonadales	Pseudomonadaceae	Pseudomonas coronafaciens pv. oryzae str. 1_6	63.7	MKASWDIFCSVVDNYGDAGVTWRLARQLVAEHGLQVRLWIDDLSAFARLCPGADAAAVQQQHEGVSVCQWPVQWASTVIPDAVIEAFACRLPESYTEAMLQHSPRPLWLNLDYLSAEEWVSGCHGLPSPQSNGLKKFFFFPGFSDTTGGLLRERDLVNRRHAFEHDKAAQRAFLDGLGVEPQEDTRLISVFAYENPGLGSWLDVLANDERPTHMLVPEGRILGDLQRWLGSELAVGTTQVRGALTVQVLPFVSQEQYDLLLWSCDFNIVRGEDSFVRAQWAGRPMLWHIYQQEDDAHLPKLDAFLALYLDGLSPPAGQALSRLWHGWSAGGDLADSWKELMAHWPEIERHAERWCLQQAAQTDLATALVQFYGNSL	376	338
A0A024HIZ8	PKB_3666	Uncharacterized protein	1301098	Proteobacteria	Gamma	Pseudomonadales	Pseudomonadaceae	Pseudomonas knackmussii (strain DSM 6978 / LMG 23759 / B13)	59.7	MASWDIFCCVVDNYGDIGVTWRLARQLAGEHGQQVRLWIDDLASFARLCPQADANLAQQWQAGVEVRRWPAVWEDTAAADVVIEAFACPLPASYVEAMQTRAVAPLWLNLEYLSAEDWVTSCHGLPSMQPNGLQKYFYFPGFQNGAGGLLREAGLIERRQVFQRDTQQRQSFLGALGVSMQEGERVFSLFAYENSALGGWLDSLASAGQATLLLVPEGRVLGDVAAWFGLPGLAVGAQHSRGSLRVQVLPFVRQEDYDLLLWSCDFNAVRGEDSFVRALWAGRPFVWHIYEQEEGVHLEKLDAFLALYVLGQDEALRAPLVAFWHAWNGQGEPSAAWSALEKQLSSWSDWADRWSREYAAKTDLAAGLVRFYTNWL	376	339
W5IP31	PM1_0226060	Uncharacterized protein	95619	Proteobacteria	Gamma	Pseudomonadales	Pseudomonadaceae	Pseudomonas sp. (strain M1)	61.9	MASWDIFCCVVDNYGDIGVTWRLARQLAGEHGQAVRLWVDDLNAFARLCPGADPALPGQRQAGVEVRHWPARWEDTPAADVVIEAFACPLPLAYVAAMRERAVTPLWLNLEYLSAEDWVAACHGLPSLQANGLQKYFYFPGVQPGVGGLLREAGLLERRRAFQADDASRRAFLASLGVEVEDEERLISLFAYENPALASWLDALAQDAQPTLLLVPEGRVLGDVADWLGLPGLAPGERHRRGNLRLQVLPFVRQEDYDLLLWSCDLNAVRGEDSFVRALWAGRPFVWHIYEQEEGVHLEKLDAFLSIYTEGMEPGLEAALLAYWHAWNGLGDAATAWMALQQRAGAWQEWALRWSEKHAAQPDLAAGLVRFYTNWL	376	340
A0A0F0FEP3	UB48_07010	Uncharacterized protein	1619950	Proteobacteria	Gamma	Pseudomonadales	Pseudomonadaceae	Pseudomonas sp. 2(2015)	73.5	MKAHWDIFCCVVDNYGDIGVTWRLARQLVAEQGQAVRLWVDDLKAFVRICPAARADAAQQWQQGVDVRQWPGEWQDTAVAQVVIGAFACQLPPAYVQAMLDQPRAPLWLNLDYLSAEDWVEGCHGLPSPQANGLRKVFFFPGFTRKTGGLLREANLLAQRDVLQQNPAARTAFLQHLGVTPAANARLISLFAYENPGVASWLEALAGDSRANHLLVPEGRVLGDVQAWLGEPLCVGSVARRGALTVQILPFVCQDDYDRLLWSCDFNAVRGEDSFVRAQWAARPLLWHIYVQEEYAHWEKLEAFLDLYIQGLSAAAGDALVQLWRAWNMDCDMGQAWQQVLLHWDELDQHARRWSAAQAAQPDLATALVQFYRNWL	376	341
A0A081YGF7	FG99_04530	Uncharacterized protein	1502784	Proteobacteria	Gamma	Pseudomonadales	Pseudomonadaceae	Pseudomonas sp. AAC	61.6	MASWDIFCCVVDNYGDIGVTWRLARQLAGEHGQAVRLWVDDLNAFARLCPGADPALPGQRQAGVEVRHWPALWEDTPAADVVIEAFACPLPPAYVEAMRERAVPPLWLNLEYLSAEDWVAACHGLPSLQANGLQKYFYFPGVQPGVGGLLREAGLLERRRAFQADDASRRTFLASLGMEVEGRERLISLFAYENPALAPWLDALAQDVQPTLLLIPEGRVLGDVADWLGLPGLAPGDRHRRGNLRLQVLPFVRQEDYDLLLWSCDLNAVRGEDSFVRALWAGRPFVWHIYEQEEGVHLEKLDAFLSIYTQGMEPGLEAALLAYWHAWNGLGDAATAWAALQQRAGAWREWALRWSEKHAAQPDLAAGLVRFYTNWL	376	342
S3KND8	HMPREF1221_01507	Uncharacterized protein	1125701	Spirochaetes	Spirochaetia	Spirochaetales	Spirochaetaceae	Treponema socranskii subsp. paredis ATCC 35535	27.4	MDKTRPLDIAILCKVVDNYGDVGFAYRLARALSALDGSVRIRFVIDNLASFALLAPGIDSHAAVQQYGNWTVFDWNAADVCTASFSEAMPKIVLQCFQCPYPEWLEALLFDKKNTAVVHVVNIDYLTAEDYAEEFHCLKSLTRSSRVQKVNFMPGFTSKTGGIILDRKSACVTAKKNPDEFSVLIFGYDRDYAPVVRALCAFEAEKRKSDERFKLCAYAAAGQGQSAFIKAYADSSAYFAAERLPFLAQSEWDDLLYTMDALFIRGEDSLSRSCLSGIPFVWQAYPQEDDYQRVKVEALLQRIKVFFPHDDFAIVENAWKSYNASGTAFCDTEKALLAFLEASDRIKKYFTAFASTLIANGDFARSLLDYLRHFAL	376	343
A0A060NI16	SRAA_0998	Uncharacterized protein conserved in bacteria	1458425	Proteobacteria	Beta	Burkholderiales	Comamonadaceae	Comamonadaceae bacterium A1	39.1	MSPAEPLSIAAPEPPAPPLLWDIFCHVIDNWGDLGVCWRLAHQLAQRGQRVRLWVDDASALAWMAPGALQSQGELAGLRVYPWPRQQPDAPAPAIEPGDVLIEAFGCHIEPHWVQALQPEGRAGQVWLNLEYLSAEPWVERCHGLPSPVLSGPLAGRCKWFYYPGFTPGSGGLLREMASSATPAPLPGAKSCEPSEPAASDLKMLLFCYHATALPALQVDPALAQAHWLVAAGRTQATWQAVWSGQPPPKTTLLPLLAQTEFDALLRTCHLNLVRGEDSLVSALWAGQPLLWQLYPQQDGAQHAKLEAFLHWLAAPPCLRQWHRAWNGAPSEAALPPLTAQRLQAWRQCIQAARQRLLQQADLVSQLLGFVGEKR	375	344
A1VMR2	Pnap_1626	Uncharacterized protein	365044	Proteobacteria	Beta	Burkholderiales	Comamonadaceae	Polaromonas naphthalenivorans (strain CJ2)	40.2	MNHSLQWDIFCKVIDNFGDIGVCWRLAADLATRGHRVRLWVDDASALDWMAPEGREGVRVLPWNAPLDLNEACLEQQPPDVLIESFGCEIAPEFIAACARQQSATGLKPVWINLEYLSAEPYVERCHALPSPVRDGPAAGWTKWFFYPGFTEATGGLLREPGLAKRQSGFDRKAWLATQGIAWTGEKLVSLFCYEPDALPELLHQFSRHGLDGEPVRLLVAAGRAASAVKADFNDETRLLRNTHGHNLLSISYIPLLTQREFDHLLWACDLNFVRGEDSVVRALWAGRPFVWHIYPQGDAAHLDKLDAFLDMLQAPPSLRSFHRVWNSKSAGHGPLRVPPPDLPAWQPCALAARSRLMAQDDLCSRLLGFVAKNR	375	345
Q128Q5	Bpro_3073	Uncharacterized protein	296591	Proteobacteria	Beta	Burkholderiales	Comamonadaceae	Polaromonas sp. (strain JS666 / ATCC BAA-500)	40.5	MADVRFLDIFCKVIDNFGDIGVCWRLAADLASRGHQVRLWVDDASALDWMAPARCKGVRVLPWGEPLDLAAAGLDQQPSDVMIEAFGCEIAPEFIAACVRLEKAGGKKPVWINLEYLSAEPYVERCHAMPSPVQGGPAAGWIKWFFYPGFTPSTGGLLCEADLAERQARFDRAAWLASQSIPWRGEKLVSLYCYEPSALPGLLAHFAAHGLEGQPVRLLVAAGRAGNAVKAALSHENWPLPLANGHKLLSISHLKLLPQAQFDHLLWACDLNFVRGEDSVVRALWAGKPFVWQIYPQHDDAHQAKLHAFLDMLDAPPSLRAFHAHWNADEIELAGGASPAPDLPAWQITTLAARSRLLAQQDLSTRLLEFVAKNR	375	346
A0A068Z245		Uncharacterized protein	1504672	Proteobacteria	Beta	Burkholderiales	Comamonadaceae	Polaromonas sp. CG9_12	40.2	MNHRLQWDIFCKVIDNYGDIGVCWRLAADLAARGHRVRLWVDDACALQWMAPGGCRNVQVIPWKQPLELRAANLASQPSDVLVEAFGCDVAPEFIAACAVQHSANGLKPVWINLEYLSAEAYVERCHALPSRIQRGPAAGWDKWFFYPGFTAATGGLLREPGLADRQSRFDATAWLAEQGITFNGEKRVSLFCYEPGALPGLLRQLDQYGLDGKPVRLLVAAGRASHAVKAVFNDEIGLLRNTSGHKQLSISYLPLLTQNEFDHLLWACELNFVRGEDSLVRALWAGKPLVWHIYPQDDAAHLDKLDAFLDMLEAPPSLRHFHQAWNRAGTGHEAPRVLQRDLQDWQTCLGNARERLMRQNDLCTSLLSFVAKNR	375	347
A0A098U148	IA69_30105	Uncharacterized protein	1519190	Proteobacteria	Beta	Burkholderiales	Oxalobacteraceae	Massilia sp. JS1662	46.2	MHNDQRSTTLAIFCKVVDNFGDIGICWRLARQFHGEHGIAVTLWVDDLASFRRIWPAVDVDAAEQMVDGVRVLHWRDQEGTFTPADVADIVVEFFGVDIPPGYIAAMAQCEPRPVWINYEGLSAEEWVEGCHALPSMHPRLKLTKHFFFPGFTDRTGGLLRERDLLDARDRFQADAAARAGFLARLGVTEVEANALTVSLFCYPHAPVAELFAAWRDGDRPVTCLVPEGVAREQVAAFVGAGGNLTVRVIPFLSQDDYDRLLWSCDVNFVRGEDSWVRAQWAGRPFIWHIYPQDENLHHVKLRAFLQKYAANLDSLIKFSLCWNGADEPAEWSTLWTSLQAELPAITKRNIEWQTLMLANGDLVSNLLDFARSLR	375	348
E8LJ57	HMPREF9444_00731	Uncharacterized protein	762983	Proteobacteria	Gamma	Aeromonadales	Succinivibrionaceae	Succinatimonas hippei YIT 12066	35.3	MLLFNDFFLNKFKLMITKIENSFDIFCTVLDNYGDAGVCLRLARDLSLKNFNVFLYCDDLKTLNTIKDKNDEENPNLHIKKWDSALDDYNPSKYVIQAFSCRLCQNAIEKIKKNKVKVVNLEYLSAEKWIEDCHKRPSFGDGFTSYFFFPGFTKKTGGIITEEKFIKKLIENKKYNHKNNEIRKVTLFSYENSHIKDILSLLAKSAKKSEITVFEGKALNNLNQQLKINILPGQHFDLNEKISIKAVKMVSQDEYDDYLLSSELNLVRGEDSIVRAMLSGKPFLWQIYVQEDNAHILKLMSFFDRLEEVVKPSETFLTLKDLMLAYNDAHEVPLIDSYDEFEQNINEIFKLWSIHLQNLGSLSDNLCDFLLSLNS	375	349
U3HM07	L682_00450	Uncharacterized protein	1333854	Proteobacteria	Gamma	Pseudomonadales	Pseudomonadaceae	Pseudomonas alcaligenes OT 69	63.6	MNWDIFCSVVDNYGDIGVTWRLARQLVAEHGLQVRLWVDEPAAFARLCPDADDAADCQLRQGVEVHRWAAEWQPVEPADAVIEAFACQLPATYIDAMAARDRAPLWLNLEYLSAEDWVGSFHGLPSPQPAGLQKFFFFPGFSEGTGGLLRERGLIERRNALRSDAAGQAEFLRTLGVERVAGARLISLFAYENAALPGWLDVLAAGARPTQLLVPEGRVLGDVARWLGVDSLVAGDKGQRGNLSVQVLPFMPQDDYDRLLWCCDFNAVRGEDSFVRAQWAGRPLLWHIYQQEEDVHLEKLDAFLALYVAGLDDAPAQALLAVWRAWNQGGDMGAAWLALQPFEAQLQAHAEQWCGLQAGRRDLAAGLVHFYTNWI	375	350
M4X0F2	H681_15715	Uncharacterized protein	1294143	Proteobacteria	Gamma	Pseudomonadales	Pseudomonadaceae	Pseudomonas denitrificans ATCC 13867	60.5	MASWDIFCSVVDNYGDIGVTWRLARQLAVEHGQAVRLWVDDLAAFVRICPQADVQVQSQRLSGVEIRHWPQAWRDTDAADVVIEAFACAMPPAYIEAMTRRPKPSLWLNLEYLSAEPWVESCHGLPSMQPNGLQKYFYFPGFTPLTGGLLREGDLIRRRDAFQSDPDSGARFLESLGVQVRYGERRISLFAYENPGLAGWLDALAEGATPTLLLVPEGRVLGDVRRWAQRPLGVGQGCERGALRVQVLPFVRQEDYDPLLWSCDINAVRGEDSFVRAQWAGRPFVWHIYQQEDDLHLEKLEAFLALFAEGMDASLREALSDFWLAWNGRGEAGEAWRRLDGRLPEWSAWVGNWQRRLTEQTDLAAGLVRFYTNWL	375	351
V9UXS8	X970_05400	Uncharacterized protein	1435058	Proteobacteria	Gamma	Pseudomonadales	Pseudomonadaceae	Pseudomonas monteilii SB3101	91	MKATWDIFCSVVDNYGDIGVTWRLARQLVAEHGLAVRLWVDDLNAFTPMCPGADATAPQQWQHGVDVRQWPVVWLPVAPADVVIGAFACQLPAAYVEAMRARVTPPLWLNLEYLSAEDWVEGCHGLPSPQPNGLRKVFFFPGFTKKTGGLLREGSLLARRDAFQQGARQAFLHGLGVNPEAGALLISLFAYENPQLGNWLEALASGEQPCHLLVPQGRVVAGLGQWLGEASLQVGSVRKRGALTLQVLPFVSQDDYDRLLWSCDFNAVRGEDSFVRAQWAGQPMLWHIYVQDENAHWEKLEAFLAHYRQGLSGDADAALLGLWRAWNMDRDMGQAWQAARQHWPELQQHARLWAARQAAQPDLATALVHFYRNSL	375	352
A0A099MY90	GT93_06570	Uncharacterized protein	70775	Proteobacteria	Gamma	Pseudomonadales	Pseudomonadaceae	Pseudomonas plecoglossicida	90.7	MKATWDIFCSVVDNYGDIGVTWRLARQLVAEHGLAVRLWVDDLNAFTPMCPGADATAPQQWQHGVDVRQWPVAWLPVAPADVVIGAFACQLPAAYVEAMRARVTPPLWLNLEYLSAEDWVEGCHGLPSPQPNGLRKVFFFPGFTEKTGGLLREGSLLARRDAFQQGARQAFLHGLGVNPEAGALLISLFAYENPQLGNWLEALASGEQPCHLLVPEGRVVAGLGQWLGEASLQVGSVRKRGALTLQVLPFVSQDDYDRLLWSCDFNAVRGEDSFVRAQWAGQPMLWHIYVQDENAHWEKLEAFLAHYRQGLSGDADAALLSLWRAWNMDRDMGQAWQAARQHWPELQQHARLWAARQAAQPDLATALVHFYRNSL	375	353
L8MJ88	ppKF707_2601	Uncharacterized protein	1149133	Proteobacteria	Gamma	Pseudomonadales	Pseudomonadaceae	Pseudomonas pseudoalcaligenes KF707	64.9	MKWDIFCNVVDNYGDIGVTWRLARQLVAEHGQDVRLWVDEPAVFAPLCPGADPLAECQWQRGVEVRHWRRDWPPVEVADVVVEAFACQLPALYLQAMATRSPAPRWLNLEYLSAEDWITGCHGLPSFQPNGLQKAFYFPGFVAGAGGVLRESGLMERRDAFQGDAGARRAFLAGLGVMPEPDALLVSLFAYENAALAGWLDALEAGSRPVHLLVPVGRVLGDVGRWLGREDLAAGEGFRRGNLAIQVLPFVSQEDYDRLLWCCDFNAIRGEDSFVRAQWAGRPFLWHIYQQEEGAHWDKLEAFLALYCRGLSPEAAEALALGWRAWNRGDGMGEAWNGLLGCWLELQAHASAWCREQARLTDLATGLVQFCTKPL	375	354
A0A0F0DQI8	UB43_12940	Uncharacterized protein	1619948	Proteobacteria	Gamma	Pseudomonadales	Pseudomonadaceae	Pseudomonas sp. 21	60.8	MASWDIFCSVVDNYGDIGVTWRLARQLAAEHRQQVRLWVDDLAAFVRICPAADGAADVQQQSGVDVRLWPKPWRDTPAADVVIEAFACEMPAAYIEAMRERQAPALWLNLEYLSAESWVESCHGLPSMQASGLQKYFYFPGFTAATGGLLREGELIARRDAFQADPAASLGFLQGLGVYPQVQERRMSLFAYENGALGGWLDALAGSSAATLLLVPEGRVLADVERWAGQALGIGGQYQKEALRVQVLPFLRQEDYDPLLWSCDFNAVRGEDSFVRAQWAGRPFVWHIYQQDEDIHLEKLEAFLALFCEGMDETLRVALQAFWMAWNGQGDIGDAWQKLESRLPEWAAWIGNWQRRLSEQTDLAAGLVRFYTNWL	375	355
A0A0C1K9Y8	RR51_24315	Uncharacterized protein	1586081	Proteobacteria	Gamma	Pseudomonadales	Pseudomonadaceae	Pseudomonas sp. C5pp	91.5	MKATWDIFCSVVDNYGDIGVTWRLARQLVAEHGLAVRLWVDDLNAFTPMCPGADATAPQQWQHGVDVRQWPVAWLPVAPADVVIGAFACQLPAAYVEAMRARVTPPLWLNLEYLSAEDWVEGCHGLPSPQPNGLRKVFFFPGFTKKTGGLLREGSLLARRDAFQQGARQAFLQGLGVNPEAGALLISLFAYENPQLGNWLEALASGEQPCHLLVPQGRVVAGLGQWLGEAVLQVGSVRKRGALTLQVLPFVSQDDYDRLLWSCDFNAVRGEDSFVRAQWAGQPMLWHIYVQDENAHWEKLEAFLAHYRQGLSGDADAALLGLWRAWNMDRDMGQAWQAARQHWPELQQHARLWAARQAAQPDLATALVHFYRNSL	375	356
A0A0D6T446	SZ55_0193	Uncharacterized protein	1604022	Proteobacteria	Gamma	Pseudomonadales	Pseudomonadaceae	Pseudomonas sp. FeS53a	64.7	MNWDIFCSVVDNYGDIGVTWRLARQLVAEHGLAVRLWVDEPAAFQRLHPAADPQADRQVCAGVEVRRWHREWPEVAPADGVIEAFACELPAAYVAAMQARERPPLWLNLEYLSAEDWVGGCHGLPSLQANGLNKFFFFPGFRADTGGLLREADLLARREAWQADRVAQDAFLASLGVVREAGVRLVSLFAYENPALASWLQAMAEDARPTCLLVPEGRILGDLAAWAGQDGLVAGDRLQRGNLSLVVLPFVPQDDYDRLLWCCDFNAVRGEDSFVRAQWAGRPLLWHIYQQAEDAHLEKLEAFLALYGEGLSSAAAQALRGAWLAWNRGGDMGEAWRALVRHEAELQVWAQRWCGLQGSRQDLAAGMVHFYTNWI	375	357
V9WTJ0	C163_07010	Uncharacterized protein	1259844	Proteobacteria	Gamma	Pseudomonadales	Pseudomonadaceae	Pseudomonas sp. FGI182	91.2	MKATWDIFCSVVDNYGDIGVTWRLARQLVAEHGLAVRLWVDDLNAFTPMCPGADASAPQQWQHGVDVRQWPVTWLPVAPADVVIGAFACQLPAAYVEAMRARATPPLWLNLEYLSAEDWVEGCHGLPSPQPNGLRKVFFFPGFTEKTGGLLREGSLLARRDAFQQGARQAFLQGLGVNPEAGALLISLFAYENPQLGNWLDALASGEQPCHLLVPQGRVVAGLGQWLGEAALQVGSVRKRGALTVQVLPFVSQDDYDRLLWSCDFNAVRGEDSFARAQWAGQPMLWHIYVQDENAHWEKLEAFLAHYRQGLSGDADAALLGLWRAWNMDRDMGQAWQAARQHWPELQQHARLWAARQAAQPDLATALVHFYRNSL	375	358
U5VBM3	PVLB_06905	Uncharacterized protein	69328	Proteobacteria	Gamma	Pseudomonadales	Pseudomonadaceae	Pseudomonas sp. VLB120	71.9	MKATWDIFCTVVDNYGDIGVTWRLARQLVAEHGLAVRLWVDDLQAFVRLCPGADPAADQQWQQGVDVRRWPTDWQPVNAPEVVIGAFGCRLPPAYIDGLKPTSTLWLNLEYLSAEDWVEGCHGLPSPQPSGLRTVFFFPGFSDKTGGLLREASLLVQREAFEASPGLREAFLNRLGVHPQADARLVSLFAYENSQLSGWLDAMAEAERPTHLLVPEGRILGDLQGWLGEASLAPGDLRRKGALTVQVLPFVSQDDYDRVLWCCDFNAVRGEDSFVRAQWAGRPLLWHIYVQDENAHWEKLEAFLAIYRHGLSEEAGEALVELWRAWNMHRDMGAPWRGVLAHWDELQAHARHWCTKQAAQPDLAMTLVQFYRNWL	375	359
V7D8B4	O164_22065	Uncharacterized protein	1388762	Proteobacteria	Gamma	Pseudomonadales	Pseudomonadaceae	Pseudomonas taiwanensis SJ9	91	MKATWDIFCSVVDNYGDIGVTWRLARQLVAEHGLAVRLWVDDLNAFTPMCPGADATAPQQWQHGVDVRQWPVAWLPVAPADVVIGAFACQLPAAYVEAMRARVTPPLWLNLEYLSAEDWVEGCHGLPSPQPNGLRKVFFFPGFTEKTGGLLREGSLLARRDAFQQGARQAFLHGLGVNPEAGALLISLFAYENPQLGNWLEALASGEQPCHLLVPEGRVVAGLGQWLGEASLQVGSVRKRGALTLQVLPFVSQDDYDRLLWSCDFNAVRGEDSFVRAQWAGQPMLWHIYVQDENAHWEKLEAFLAHYRQGLSGDADAALLGLWRAWNMDRDMGQAWQAARQHWPELQQHARLWAARQAAQPDLATALVHFYRNSL	375	360
A0A016XH74	AZ34_08930	Uncharacterized protein	1458275	Proteobacteria	Beta	Burkholderiales	Comamonadaceae	Hylemonella gracilis str. Niagara R	43	MRWDIFCKVIDNHGDIGVCWRLARQIAARGQEARLWVDDASALAWMAPGQIESVEVHPWSGQAPAGLPPGDVLIEAFGCDIAPDWIQAVATADTAWINLEYLSAEPYVERMHGLPSPVLSGPLTGWRKRFFYPGFTPATGGLLREPDLQQRQVGFKREAWLAAQGIWPEDGSQVISLFCYEPDALSSLLAQLARPDAREGQEGQPRTTHLLVTAGRAAAAVQTTLGAQNPNGADDPSRLRIHYLPRLSQDDYDHLLWACDLNFVRGEDSLVRALWAARPGPTGSLQSIPFVWQIYPQHDGAHHVKLQAFLDWMLPQAGDHAGLRAFHAVWNGLHAGALPALAGSSWAEATQGARARLLAQTDLCTQLQAMAEAT	374	361
S3BHD0	HMPREF1476_01502	Uncharacterized protein	1203554	Proteobacteria	Beta	Burkholderiales	Sutterellaceae	Sutterella wadsworthensis HGA0223	39.2	MSFRFPSADIFCRVIDNFGDAGVCWRLACRLKSLGIAVRFITDRPDVLQLIAPHAAEEAQIAAWDDFAKAAAQPGFQPSELIIETFGCRLPEAYDEAAAKLRAQRLAARQKPPFYFNLDYLSAEDWVEGSHNVVGLHPRLDLPKLWFFPGVTDRTGGVLIEDDYEKRQKAFALQKKDFLLELGADPQRTTVFIFTYPVNDLQTAAAALRQAAANRPMNALLAPGEAGDMLEKLLSGAGSELRTVRTPFVAQKDFDKLLWASDAAIIRGEDSFIRAQLAGLPMLWSTYPTEDHAHRVKLDAWLARFAPKLAPWGLSASYTKLAQDWLEGSAASEDICRFLLEARRYAPGFGVWRRELLERGDLARHMLERAELGM	374	362
C6XD58	Msip34_1237	Uncharacterized protein	582744	Proteobacteria	Beta	Methylophilales	Methylophilaceae	Methylovorus glucosetrophus (strain SIP3-4)	46.2	MTDKRQRWDIFCRIVDNYGDIGVCWRLARQLAHEYALDVRLWVDALPVAQRLLPALDTQLAEQILDGVTIAHWSPDFQFDRIADVVIEAFACELPEPYINDMAAQPPVWINLEYLSAEAWVEEFHLQPSPHPRLALKKTFFFPGFTENTGGLLRERHLMKERDAAQAGSSTTFSAMASPANALRVSLFAYPQAHITGLFNAMANGDRPVVCLIPESSLLAPVSQFFDTETLQPGDHYSQGALSVHILPFLRQTEYDQLLWSCDLNFVRGEDSWIRAIWAGRPFVWQPYIQSEDTHLVKLEAFLQRYLPPLGTAAADVWATFHRQWAQGQLAADSWPRLAHALPAIQQHASQQSQALAAQDDLAAKLVIFVRNFQ	374	363
A0A0D0J7P6	RU08_22600	Strain MEJ086 contig_93, whole genome shotgun sequence	47880	Proteobacteria	Gamma	Pseudomonadales	Pseudomonadaceae	Pseudomonas fulva	64.3	MKWDIFCRVVDNYGDIGVTWRLARQLVAEHGAEVRLWVDDLVALTRICPEADAELAVQRLSGVEVCHWALAWQSIEPADVVIEAFACELPADYVAAMAASPTAILWLNLEYLSAENWVEGCHGLPSMQGNGLQKFFFFPGFTAGTGGLLREGDLLGARDALQEDADARQRLLESMGVRPAAGARLISLFAYENAALSGWLDALASDASPSHLLVPEGRILVDLQHWLGQPIEAGTLAERGVLSVQVLPFMQQDQYDALLWCCDLNLVRGEDSFVRAQWAGRPLVWHIYPQQEGAHWDKLEAFMTLYCQDLSAEASAALQGLWRAWNGSEPMAQGWSAWLQCRDELTAHAQAWAKRQAVRADLAAALVQFYRNWL	374	364
C5T251	AcdelDRAFT_0981	Uncharacterized protein	573060	Proteobacteria	Beta	Burkholderiales	Comamonadaceae	Acidovorax delafieldii 2AN	41.5	MNLPLPSLQWDVFCRVIDNFGDIGVCWRLVTQLAGQGQQVRLWVDDASALQWMAPQGCPGVEVRAWGAPVPTAMQAPPDVMVEAFGCEITPEFIAYSARQAGARGQNPVWINLEYLSAEGYVERNHRLPSPILSGPAAGWTRWFFYPGFTAATGGLLREPGLMERRARFDVDAWRARHAPGAPAPARWISLFCYEPPALPQMLAQCAAAPSHLLVTPGRATQAVRHALGSANDENTPLPLATRHGQASVSYLPYCTQPQFDEMLWACDLNAVRGEDSLVRALWAGQALVWQIYPQHDNAHHDKLMAFLDWLKAPASMRRFHTAWNGLDSHTPLVMPDAATLAEWADCVQAARAQLLTQDNLVAQLWRFVREKR	373	365
H1RWF0	CTATCC11996_22932	Putative uncharacterized protein	1009852	Proteobacteria	Beta	Burkholderiales	Comamonadaceae	Comamonas testosteroni ATCC 11996	44.8	MPEFAPLPLSASTPPHPSLCWDIFCQVIDNFGDVGVCWRTAAELAARGQQVRLWMDDASALQWMAPQPWPPGLSVHAWPAQAADIPAPIGDVVVEAFGCEIPAAFVSAIADKASKSKPPVWINLEYLSAEDYVERCHRLPSRIMSGPASGLTRWFFYPGFTAATGSLVREQNLAERQQAFMAQRESWRRAQGIEHGECAVSLFCYEPAALPQLLAQLSDKQALNARLLVTPGRATTAVQALPQAQQMQPLYLPARPQARFDEMLWACDLNLVRGEDSLVRALWAGQPMVWQIYPQHDNAHHDKLNAFLDWLQAPDSLRRFHHTWNGMTAPQTLPLLNRQMLDEWACCIRAARARLMEQTELIEQLQAFVAEKS	373	366
C0DY41	EIKCOROL_02303	Uncharacterized protein	546274	Proteobacteria	Beta	Neisseriales	Neisseriaceae	Eikenella corrodens ATCC 23834	39.7	MIDNYGDIGVSLRLARRLNEAGFQVALWHDHPAALAKLLGDAPPPAAIRAHHWQGDAVESIAAELAAVAPALVIETFGCDLPPAALAAVRTHRPLWLNWEYLSAEPWAEAMHGKPSLQADGTEKYFWLMGFSETSGGLLRETGYLKKQQAFLANPAAQAALRRRLGLPETPRRAVQCFCFGYAGAQWADWLAAWQAAGEALDVWLADRQIIHSLRQAGALPEHALREPGSVWQAGAVRLICIGFVPQAEFDAVLWLADMAIVRGEDSFVRAQLAGKPLLWHIYPQAEQAHLPKLHAFWHKAAASAPLPAAHQALSDDLNHAATLTPAARAESWRQLLQQLPPWRQAAEQWQGELLRQPDAVERVLARWPGLLG	373	367
S6BIR9	PCA10_33620	Uncharacterized protein	1245471	Proteobacteria	Gamma	Pseudomonadales	Pseudomonadaceae	Pseudomonas resinovorans NBRC 106553	66.3	MKWDIFCNVVDNFGDIGVTWRLARQLVAEHGQDVRLWVDEPAVFAPLCPQADPKAQSQWQQGVEIRHWRQDWQPVEPADVVIEAFACQLPAQYLEAMAARRDQPRWLNLEYLSAEDWVAGCHGLPSFQPNGLQKSFYFPGFVEGTGGLLREAGLLERRDAFQADPQARRAFLRELGVAPREDALLISLFAYENAALAGWLDALAAGSQPVQLLVPVGRVLADLARWLGEEQLGAGASRQRGNLVIDVLPFVSQDDYDRLLWCCDFNAVRGEDSFIRAQWAGRPLLWHIYQQEEGAHWEKLEAFLKVYCRDVPAEAAAALSESWRAWNRGEGMPEAWAALLENWPEIQRQARRWSLVQGARSDLATGLVQFCTN	373	368
W0DWG2	THIAE_04725	Uncharacterized protein	717772	Proteobacteria	Gamma	Thiotrichales	Piscirickettsiaceae	Thioalkalimicrobium aerophilum AL3	41.7	MHKYWDIFCRVIDNYGDIGVSWRLAKLLHHDHQQQVRLWLDQPQALAAMEPLYQPDVSQQHCQGIEVRHWQKDFEQTQPAEVVIETFGCELPSPYLDAMRALPATQRPIWINLEYLTAEPWAVDFHLRPSKQACGLDKTFFFPGMLPGTGGLMREADYAQRLAQNTDRLKRADNNFKISVFSYENKALQDLVNLLIEKEIPLPVGYQSVSLLIPEGRTLGGLSAAIQLSLAKQACWQQGQLSLYRLPFMSQADYDHLLWQADLNFVRGEESFVRAQWAAKPFIWHIYPTDDGAHWDKLQAFNNAYQAGIPHELAHTISHWQQAWNRQKLDQQAWLMLIQHWSAWQQQAKNWQQQLEKLGELSTNLVKFVKSKV	373	369
I7J0V5	KUM_0366	Uncharacterized protein	1091495	Proteobacteria	Beta	Burkholderiales	Alcaligenaceae	Taylorella asinigenitalis 14/45	35	MPHPASIDVFCNVIDNFGDIGVSWRLCKDLAARLPESKIRLFTNKPDTLKTIEPSYQSYRVEVMGYHTLEDALFDGITPAYAVIEAFGCDLPQSYISKMRGQTDIWINLEYLSAEAWIESYHLTPSFQNNGVPKYFFMPGLSMKSGGLLCELDALDRLNSFKGEFKSSWINKYCGNALAPLISNGYKVINFFTYPHAPIEAIINGLQNSSTKDERLVFQFPISVYKNFPQIKNLKISNNHKINICDFVPHSEFDYLLQVGDLNFVRGEDSFVRAIWSGKPFYWNIYKQTEDTHLVKLRAWLKIAGFGDKYFEASLQLNDPRRGNALLIENIGDILGGYLKKEFYGLREHCQREIPDLTGQLIEFLARKSKKL	372	370
M1M5M8	CDEE_0404	Uncharacterized protein	1208918	Proteobacteria	Beta			Candidatus Kinetoplastibacterium crithidii TCC036E	32.6	MKIDIFCKIIDNYGDIGFSWRLANDLANNYDCIVRLIVDNLTTFSSINSKINSNSNYQIIDNIQILNWNSDDVLKIKPAELIIETFNCNIPDEYIQKITENISCWLNIEYLTAEPWIENCHLLPSKISKNSNKFFFFPGFNNKTGGLILEPNLIKERNIFQKSLASQLFFLKTLGIDANLLEKRSSKFFCYMFCYNTTPIVDIIKGFEKLNKEIVVLANLGNPILKFAKYYNNKKVKIIEIPFIDQNDFDKLLWCMDINFVRGEDSFIRAIWSGRPMIWNIYQQEDNAHINKLDCWVDVYNPPSYVKKLIYSWNKNNSNLLIKSIQESFSGPNWIKWQKHAKNWSDNQSQQSSLSYRLLKFCTKYFKKDKIL	372	371
M1LRE7	CDSE_0401	Uncharacterized protein	1208919	Proteobacteria	Beta			Candidatus Kinetoplastibacterium desouzaii TCC079E	34	MKIDIFCKVIDNYGDIGFCWRLARDLAHNYNCEVALIVNETEKFSKLNSKIDINSKYQKVDNIEIFLWNENNFLDKTPGNLVIESFGCNLPSYYISKIIEKNSVWINIEYLSAETWVNEYHLKPSKITNNYNKFFFFPGFNYKTGGLIIEKNLKNQRDDFQKSLYLQNIFLKSIGIDSFFLNRRNESIFCYLFCYETANIYKLIQSLQKINKQIIILTNKDNKLIKIKKEYIPSTVHIIKIPFVNQPDFDKILWSMDINFIRGEDSFVRSILANKPMIWHIYKQEEDVHIKKLKAWLKIYNAPKFVENIILSWNQDEMEIFDKNITEAILPKNISLWKKHAQNWGDLQITQASLSYKLLKFCTTEDKKDKIV	372	372
A0A0H4SAS1	Axylo_2213	Uncharacterized protein	85698	Proteobacteria	Beta	Burkholderiales	Alcaligenaceae	Alcaligenes xylosoxydans xylosoxydans (Achromobacter xylosoxidans)	51.1	MQADLFCRVVDNYGDIGVCWRLARRLAHGHGWDVRLWVDDLSSFARIQPGIDAGAARQVCQEVDIVHWSAAPDPALAARDVVIEAFACDPPEAFLASMRQRHPVWINLEYLSAEAWVESCHGLPSQRPDGLVKHFFFPGFTPATGGLLRETGLSAERDAFQADRDAQDAFLRGLGVADSLLSLRRNGARTVSLFCYPSAPVDALARALAATPGATLLLVPEGVAPRLEAACAVPGGPAVARLPFVAQPDFDRILWCADLNFVRGEDSFVRAAWAARPLAWQIYPQDENIHLEKLDAWLARYPAPEPAVDLIRAWNQEDAGAAAEAALVAALQPGPWQAWNQAARDWDAAQAARPDLAENLAGFCAELAKKR	371	373
K0DKR5	BUPH_03102	Uncharacterized protein	1229205	Proteobacteria	Beta	Burkholderiales	Burkholderiaceae	Burkholderia phenoliruptrix BR3459a	46.5	MIDNFGDIGVCWRLARQLAAEHGWQVRVFVDDLHAFQKLCPSLAPDRARQTVAGVVIEHWHTPAHAGDTLETADVVIEAFACELPPLYVAAMAQRERAPVWINLEYLSAEDWVADFHLRPSPHPRYPLVKTFFFPGLGPGTGGVLKERNLDAARAAFEASPAARDAWWRETVGRAPPADATVVSLFAYENPAVDSLLEQWRDSAEPVVLLAPEGRISGALARFFGLPAFGAGVHAERGALSAHGLAFTEQAGYDALLWASDLNFVRGEDSFVRAQWAARPFVWHIYPQADDAHLPKLDAALAHYARTLPAEPAAVLARFWHAWNGGGAPDWAALCRHAPALRRRAVEWAGELAQVGDLAGNLALFTKTQLK	371	374
F0Q5G9	Acav_1679	Uncharacterized conserved protein UCP015557	643561	Proteobacteria	Beta	Burkholderiales	Comamonadaceae	Acidovorax avenae (strain ATCC 19860 / DSM 7227 / JCM 20985 / NCPPB 1011)	42.7	MTAARPLSWDLFCRVIDNFGDIGVCWRLAAQLGALGHRVRLWTDDATALAWMAPEGAPGVQVRPWPAAGAMSAASMSAGPGDVLVEAFGCDIPEAFLARLPAADGPQADQRPLWINLEYLSAEAYVERSHRLPSPLFSGPAAGRTRWFFYPGFTPRTGGLLREPDLAARQAAFDRTAWRARHGVAPDALAVSLFCYEPAGLLALLRRLGEAPRAHLLATPGRATAAVRAALAGSPAAEAPPPGRPAITWLPHCPQPGFDEMLWACDLNAVRGEDSLVRALWAGQPFVWHIYPQDDGAHHAKLDAFLDWLQAPAALRHFHHAWNGIADPAALPSLTASHLAEWHDCVQAARGRLFAQDDLVTQLLGFVQEKS	371	375
H3KC84	HMPREF9440_00334	Uncharacterized protein	762967	Proteobacteria	Beta	Burkholderiales	Sutterellaceae	Sutterella parvirubra YIT 11816	38	MTATTPSRTDIFCRVVDNFGDAGVCWRLAQRFAALGIAPRLIIDRVDVLAKIAADVNPTAKCQTALGVEVVDWDAFAAAGEADGFAPAPLVIETFGCRLPEAYEGAMASSAETGQAPFWINLDYLSAEDWVETCHDVWGLHPTLGIRKLWFFPSFTDRTGGVMVEDDYAARRAAFEAGNGREKLLRSLNADPVLPAFFVFCYPVNDLDALARMLKNSPLRRNVLLAPGEAGDRLEAMLSDEKHLIVRRTPFVPQPQFDEILWSADAGVVRGEDSFVRAQLAALPFLWATYPTEDLAHRIKLNAWLEKRAADERARTANALWVEDAADDAVMSAWLAAADAGALNDDARRWAGRLIGRGDLARHIVARVLQG	371	376
H5WP94	BurJ1DRAFT_2308	Putative uncharacterized protein	864051	Proteobacteria	Beta	Burkholderiales		Burkholderiales bacterium JOSHI_001	43.7	MRPTPPAPTLRWDLFCRVIDNLGDAGVCWRLAADLAARGQTVRLWIDEPAPLGHIAPAGAPGVQVIPWTSTPPVVEPGDAVVEAFGCDPPPAFVQAMAAQRPAPAWVNLEYLSAEGYVERCHGLPSPQMAGPGRGLLKHFFYPGFTPHTGGLLREPGLIAACEAFDRDAWLVQQGWARLPGEEVVTLFCYDNPALPALLQALAMGPPRLLLAAQGAASHQVQRLLGAGLRSGSLRAVALPWLTQADFDRALWCADLNFVRGEDSFVRAQWAGAPFVWQIYPQDDGAHVSKLQAFLDRFLAGAPARVAGPVTAVWRTWNGLAPAGLAPALPRGRGWRTQAQAWRGQLLAQDDLVTQLLAFVLAQSGRPAEAG	371	377
H0FF16	KYC_26912	Uncharacterized protein	477184	Proteobacteria	Beta	Burkholderiales	Alcaligenaceae	Achromobacter arsenitoxydans SY8	50.3	MQADIFCRVVDNYGDIGVCWRLARQLARDHGWDIRLWVDDLASFAHIQPGIDASAPRQQAAGVDIVHWSDAPDPALTPRDVVIEAFACDPPAAFVDGMRRSHPVWINLEYLSAEAWVESCHGLPSQRPDGLVKHFFFPGFTAATGGLLRESGLSAERDALQASAGLQDSFLRSAGVPDDALALRRDGARTVSLFCYPSAPAGELAQALAADSRPTLLLAPQGVAPGLETACQAPGAPRLVRLPFIAQPDFDRLLWCADLNFVRGEDSFVRAAWAARPLVWQIYPQEENIHLEKLDAWLARYPAPESAHALIRAWNQPESGDTSAAATAALAPDAWLAWIAAARLWDASQSALPGLAENLAAFCADLAKKR	370	378
J4J752	QWC_18382	Uncharacterized protein	1156919	Proteobacteria	Beta	Burkholderiales	Alcaligenaceae	Achromobacter piechaudii HLE	50.1	MQADIFCRVVDNYGDIGVCWRLARRLSQGRGWDIRLWVDDLASFARIQPGIEPLAARQQLGGVDIVHWSDAPAPALTARDVVIEAFACDPPPAFVDSMRRVHPVWINLEYLSAEAWVESCHGLPSQRPDGLVKHFFFPGFTPATGGLLREPGLDAERDALQASMDQQNAFLRSLGVDEALLLRRRDGARTVSLFCYPTAPVDALVQALAANAQPSVLLVPEGVAPGLEAACAAPGFPLLARLPFVAQPDFDRLLWCADLNFVRGEDSFIRAAWAARPLVWQIYPQEENIHLEKLESWLARYPAPDPAHALIRAWNQPETAQTAAATAQALAPAPWQAWCAAARQWDATQASQPDLAENLADFCADLAKKR	370	379
A0A095UJW6	JL37_24215	Uncharacterized protein	1532557	Proteobacteria	Beta	Burkholderiales	Alcaligenaceae	Achromobacter sp. RTa	49.3	MQADIFCRVVDNYGDIGVCWRLARRLAHGRGWDVRLWVDDLASFARIQPGVVPGMASQRLAGIHIVHWTASPDPGLAARDVVIEAFACDPPETFLDSMRREHPAWVNLEYLSAEPWVESCHGLPSQRPDGLVKHFFFPGFTPATGGLLREPGLSAERDALQASADAQAAFLRSLGVGRELLQRRRDGARTVSLFCYPSAPVADLVSALSADPRPSVLLAPEGVAPGLEAACSAPGAPLLARLPFVAQPDFDRLLWCCDLNFVRGEDSFVRAAWAARPLVWQIYPQDENVHLEKLDAWLARYPAPESAQALIRAWNQPGTGLAAGALAAALAPGAWDAWAAAALEWDASQAARPDLAENLADFCAELAKKR	370	380
A0A0E1QWI5	BN113_1761	Uncharacterized protein	1208657	Proteobacteria	Beta	Burkholderiales	Alcaligenaceae	Bordetella bronchiseptica 1289	49.2	MRADIFCRVIDNLGDIGVCWRLARRLAHGRRWQVRLWVDDLAAFARIQPGIVPDRDQQVCDTIEILRWDDRAEWPQTPGDVVIEAFACDPPPAYVAAMRRVQPVWINLEYLSAEAWVETCHGLPSQRADGLVKHFFFPGFSAATGGLIREPGLSRDRDALQTSRAQQRTLLRALGLDEAALARRDDGARLVNLFCYPDAPYQALAHALMQDARPTLLLVPQGVAPGLPEPGQHGQLTLARVPYVSQPDFDRLLWCADLNCVRGEDSFVRAAWAARPLLWQIYAQAENAHLEKLQAWLARYPAPAAAHALMRAWNQAPGAPAPQQALAGALAEPAWGEWNQAARAWDAAQAARPDLGDALADFCAELAKTS	370	381
K0M8Q2	BN117_1544	Uncharacterized protein	1208660	Proteobacteria	Beta	Burkholderiales	Alcaligenaceae	Bordetella parapertussis (strain Bpp5)	48.7	MRADIFCRVIDNLGDIGVCWRLARRLAHGRRWQVRLWVDDLAAFARIQPGIVPDRDQQVCDTIEILRWDDHAEWPQTPGDVVIEAFACDPPPAYVAAMRQVQPVWINLEYLSAEAWVETCHGLPSQRADGLVKHFFFPGFSAATGGLIREPGLSRDRDALQTSRAQQRTLLRALGLDEAALARRDDGARLVNLFCYPDAPYQALAHALMQDARPTLLLVPQGVAPGLPEPGQHGQLTLARVPYVSQPDFDRLLWCADLNCVRGEDSFVRAAWAARPLLWQIYAQAENAHLEKLQAWLARYPAPAAAHALMRAWNQAPGAPAPQQALAGALAEPAWGEWNQAARAWDAAQAARPDLGEALADFCAELAKTS	370	382
V9BLR6	L561_1176	TIGR03837 family protein	1331279	Proteobacteria	Beta	Burkholderiales	Alcaligenaceae	Bordetella pertussis STO1-CHOC-0019	48.7	MRADIFCRVIDNLGDIGVCWRLARRLAHGRRWQVRLWVDDLAAFARIQPGIVPDRDQQVCDTIEILRWDDRAEWPQTPGDVVIEAFACDPPPAYVAAMRRFQPVWINLEYLSAEAWVETCHGLPSQRADGLVKHFFFPGFSAATGGLIREPGLSRDRDALQTSRAQQRTLLRALGLDEAALARRDDGARLVNLFCYPDAPYQALAHALMQDARPTLLLVPQGVAPGLPEPGQHGQLTLARVPYVSQPDFDRLLWCADLNCVRGEDSFVRAAWAARPLLWQIYAQAENAHLEKLQAWLARYPAPAAAHALIRAWNQAPGAPAPQQALAGALAEPAWGEWNQAARAWDAAQAARPDLGDALADFCAELAKTS	370	383
F4GX81	PT7_0406	Uncharacterized protein	1007105	Proteobacteria	Beta	Burkholderiales	Alcaligenaceae	Pusillimonas sp. (strain T7-7)	45.4	MDRFGFDIFCKVVDNFGDIGVCWRLARQLARTSGVKAVRLWVDDLHSFARIEPRLGSRVNPEPLEGVEFVHWTSSTPDLAPHEVVVEAFACDPPASFIERMIKQDSLWINLEYLSAESWVESCHALPSLQANGLCKAFFFPGFTPATGGLLREPELLSDRNAWLAEPSRRERLLRDIGLPETHIAALLKGARQILLFAYPQAPAAGLLQALANAATPSVILAPAGVCPGLARGQHGAVYVHDMPFVDQTDFDRLLWSSDLNCVRGEDSLVRALWAGKPLLWHIYPQDDNAHMVKLEAWLALSPFEPLIVGLMKAWNQGDSAACGSLLEYALAPAGWADWEAASASWSRQLTQLPELAEALMDFCLRRRRS	370	384
B9MC93	Dtpsy_2361	Uncharacterized protein	535289	Proteobacteria	Beta	Burkholderiales	Comamonadaceae	Acidovorax ebreus (strain TPSY) (Diaphorobacter sp. (strain TPSY))	42.5	MTKATAHLRWDIFCQVIDNFGDIGVCWRLAADLGSRGHRVRLWVDDASALAWMAPQGAPGVQVLPWPMQAPADGPGDVVVEAFGCEIAPQFIAAIAHHTNATGPKPLWINLEYLSAEAYVERCHRLPSPLMSGPGAGLTRWFYYPGFTERTGGLLREPDLLARQAAFDRTAWRAGHGIGADEVAISLFCYEPPALPQLLAQWQPRSDVRLLVTPGRATAAVRQWQQQFESQKSLQGSYSKREQLSISYLPPCPQPAFDEMLWACDLNFVRGEDSLVRALWAGQPFVWQIYPQHDDAHHAKLLAFLDWLHAPASLRRWSALWNGLETRSELPPLDAATLGEWRACIQSARARLLAQQDLLTLLLGFVAEKS	370	385
A1W9U0	Ajs_2874	Uncharacterized protein	232721	Proteobacteria	Beta	Burkholderiales	Comamonadaceae	Acidovorax sp. (strain JS42)	42.5	MTKATAHLRWDIFCQVIDNFGDIGVCWRLAADLGSRGHRVRLWVDDASALAWMAPQGAPGVQVLPWPTQAPADGPGDVVVEAFGCEIAPQFIAAIAHHTNATGPKPLWINLEYLSAEAYVERCHRLPSPLMSGPGAGLTRWFYYPGFTERTGGLLREPDLLARQAAFDRAAWRAGHGIGADEVAISLFCYEPPALPQLLAQWQPRSDVRLLVTPGRATAAVRQWQQRFESQKSLQGSYSKREQLSISYLPPCPQPAFDEMLWACDLNFVRGEDSLVRALWAGQPFVWQIYPQHDDAHHAKLLAFLDWLHAPASLRRWSALWNGLETRSELPPLDAATLGEWRACIQSARARLLAQQDLLTLLLGFVAEKS	370	386
A0A0J0ULD8	OX89_10090	Uncharacterized protein	680496	Proteobacteria	Beta	Burkholderiales	Comamonadaceae	Diaphorobacter sp. J5-51	42.5	MTKATAHLRWDIFCQVIDNFGDIGVCWRLAADLGSRGHRVRLWVDDASALAWMAPQGAPGVQVLPWPTQAPADGPGDVVVEAFGCEIAPQFIAAIAHHTNATGPKPLWINLEYLSAEAYVERCHRLPSPLMSGPGAGLTRWFYYPGFTERTGGLLREPDLLARQAAFDRAAWRAGHGIGADEVAISLFCYEPPALPQLLAQWRPRSDVRLLVTPGRATAAVRQWQQRFESQKSLKGSYSKREQLSISYLPPCPQPAFDEMLWACDLNFVRGEDSLVRALWAGQPFVWQIYPQHDDAHHAKLLAFLDWLHAPASLRRWSALWNGLEPRSELPPLDAATLGEWRACIQSARARLLAQQDLLTLLLGFVAEKS	370	387
M1LRL0	CONE_0387	EF-P-adjacent protein	1208920	Proteobacteria	Beta			Candidatus Kinetoplastibacterium oncopeltii TCC290E	32.7	MKADIFCKIIDNYGDIGFCWRLAKNLSYDYKWSIRLIVDNLNVFSFIQEKIDVNADSQVLSGIHIIKWDVISKQLILPRGIIIETFSCDIPEIFKKIMIRDTKKFIWLNIDYLSAEQWVEDCHLLSSNLSNGLNKTFFFPGFTNKTGGLIIENSFLKNRYLLKNSTSMQENFLQKFGINYKRSEFLFCLLFCYPKAPVKELIESMKHLNKKIVLITNDASMFMNIDNTNNLKLVSIPFINQDNFDKLICCMDINFVRGEDSFVRAVLSGNPLVWNIYEQKNNAHIYKLKSWLNLNNFPDTIKQLMYSWNNFGEESLINTFEIAMSYKNWNLWKYYSKIIAEKQISNKSLGGNIVEFCVNRRYMELSPSVN	370	388
A9HX41	Bpet3367	Uncharacterized protein	340100	Proteobacteria	Beta	Burkholderiales	Alcaligenaceae	Bordetella petrii (strain ATCC BAA-461 / DSM 12804 / CCUG 43448)	51.2	MQADIFCRVIDNYGDIGVCWRLARRLAHGRGWRVRLWVDDLRAFGCIRPGIDPDAGVQRQAGIDIVHWTPSPPPLAPGDVVIEAFACDPPAAFVQAMRARPPVWINLEYLSAEPWVESCHGLPSQRPDGLVKHFFFPGFTAATGGLLREPGLSAERDAFQASRPQQHAFLRGLGLDGAALAHWQAGARVATLFCYAHAPIAALAQALARDARPTLLLAPAGVAPGLEEAGAGALRIARVPFVAQPDFDRLLWCADLNFVRGEDSFVRAAWAARPLVWHIYPQADDAHLDKLDAWLARYPGPPQAQALIRAWNAPGDAAAAVAAALPAALAAPAWPAWQGAARAWDASQAARPDLGDTLADFCAELARKR	369	389
R7KVH2	BN692_00653	Uncharacterized protein	1262977	Proteobacteria	Beta	Burkholderiales	Sutterellaceae	Sutterella sp. CAG:521	39.8	MPAVQKAVTCLDVDIFCRVIDNFGDAGVMWRLARALRTEGYAVRLIIDDPTTLCALADCDSHTPIEKIGSNESIEVCLWEKDWDTDSCPLLTASVVIEGFACRLPPDYQAKMAKTSPAWFNIDYFSAEDWIEDCHLVPSIDPSSGLIKTNYFPGVTEKSGGLIIEKDYEHNRHLFLMKQPKDTNALRVLFFAYPYGPIEKIAQALCEAKRPIELSVTQCEAGQLLAKAVSKQTNSRVTVNSLPFVSQKDFDHLLWSSDIVFIRGEDSAARAMIAGIPFLWHIYHQEDDVHMLKLRALEGRFENCFEDKALFKKWCELQEAMNEGEFNPELFSDLIDGLDQWKKASECFSKKIKAIGSLSEKLSEQIKKI	369	390
M1LTM3	ST1E_0444	Uncharacterized protein	1208921	Proteobacteria	Beta			Candidatus Kinetoplastibacterium galatii TCC219	32.5	MKADIFCKIIDNYGDIGFCWRLAKNLSCDYKWTIRLIVDDLKVFSFINEEVNSTIDSQVLMNINIVKWEVFLKQKLNPSKIIIETFSCDIPDSLKKIIARNVNIFTWINIDYLSAEQWVENCHLLSSRLPNGLKKTFFFPGFTNKTGGLIIEDSFLKTKEYLKNSTYNQENFLKKIGINYKRSEFIFCLLFCYPSAPVNKLITSMEHLNKKIVLIVNNDSIFANNYSTDNLKLASIPFINQENFDKLICCMDINFIRGEDSFVRALLSGNPLVWNIYEQENNAHIDKLKSWLNLNNFPDTIKRLMYSWNNFGEETVGNTIKIAMSDKNWNLWKDHSRILAEKQISNKSLGENLVEFCISQQSHKITSSL	369	391
A0A0A2N6S9	JT27_09620	Uncharacterized protein	511	Proteobacteria	Beta	Burkholderiales	Alcaligenaceae	Alcaligenes faecalis	43.8	MDLFCRVIDNLGDIGVCWRLARQLAARPEVAQLRLWVDDLHSFSRIQSEIQSERQSQQLQGVDIEHWHDARQEYPAAHPFVIEAFACEPPEAMTRQLTADSHVWINLDYLSAEPWVQGCHGLPSPQAGGANKYFFFPGFVPQTGGLLRESDLLARRDAFQQDDVAYQAMLSRLGVAQEHIQALLQGEMQQMFLFCYPDAPVLALPEVLSTLKQKTLLLVPESVAQGIPDLEQGHLQVQRIPAVNQADFDALLWRSALNIVRGEDSLVRAIWAAQPMLWQPYVQEEQAHLDKLQAWLDTGNLPKPVQALHLAWSSADQAGAATALSRCLDPKVLRLWQQEARTYSEKLAEQADLASSLLSFYTQVARKR	368	392
A0A0A1H3M4	E1O_07430	Uncharacterized protein	1469502	Proteobacteria	Beta	Burkholderiales		Burkholderiales bacterium GJ-E10	42.8	MPGGARGIWDIFCQVIDNYGDLGVSWRLAAQLARRGHPVRLWVDDASALAWMAPGGCDGVTTHALGQADQDFVPGDVVIEAFGCAVPPAVVGAIARANRARAAEGGRGAISWIDLEYLSAESWVARSHGLASPVHGGAEAGIRKWFFFPGFTDDTGGLLREPDLMAERARFDRAAWLAQRGIAWHGEPIATLFCYEPPHLAELLQALARAPVLLLVAAGRATAAVRAALAGSGSAGEAAGPGRTVFLPFVPQGEFDRVLWCGDCNFVRGEDSLVRALWAGVPFVWQPYPQEDAVLGAKLAALLDWLAAPESLRGFHRVWNGLEPGSLPAGLALNPPEAWRECVARARARALAQDDLVSRLLRFVAKNR	368	393
J0UBG7	PMI14_01851	PP_1857 family protein	1144317	Proteobacteria	Beta	Burkholderiales	Comamonadaceae	Acidovorax sp. CF316	43.6	MTPPAQPPLQWDVFCQVIDNYGDIGVCWRLASQLAARGQRVRLWVDDASALAWMAPAGHAGVELRPWGGTPPAAHEAAPDVVVEAFGCEIPESFLAWAVGRAPDQRQPVWINLEYLSAESYVERNHRLPSLIMSGPARGWTRWFFYPGFTPTTGGLLREPGLLQQRPPGFATAWRAAQPPSATKPGRWMSLFCYEPPALPALLAQAMRPGAVPTRLLVTPGRATAAVQAALATLPADHGALQLQYLHTTDQQGFDDLLHACDFNAVRGEDSLVRALWAGQALVWHIYPQDDGAHHAKLAAFLDWLGAPASLRDFHAAWNGIPGHGPLVLPDGETLAEWTACIQAARARLAGQSSLVDQLVGFILEKR	367	394
U6ZYY0	P308_22760	Uncharacterized protein	1387231	Proteobacteria	Gamma	Pseudomonadales	Pseudomonadaceae	Pseudomonas sp. CMAA1215	63.3	MVDNYGDIGVTWRLARQLVAEHGCAVRLWVDDLRAFERICPEIDMDKDRQQQDGVEVRHWPAQWPGEVAADVVIAAFACQLPHAYMEAMADRERTPLWLNLDYLSAEDWVGGCHGLPSVKFRGVQKYFFFPGFQAQTGGLLRESGLLERRRAFQADLEAQAAFLRQLGVVPASDARLMSLFAYENAGLAGWLDALAADRRPTHLLVPEGRILGDVQRWLGVDSLAVGSVLARQSLTLQVLPFIRQEDYDHLLWCCDFNAVRGEDSFVRAQWAGRPMLWHIYRQDEDIHLDKLEAFLALYTRGLSAEAGAAVLALWRAWNTEGQMADPWAKLLRHWPEIAAHAEQWCLEQGLQADLAAALVQFYLNWI	367	395
A0A0D6EWC0	BN1208_0682	Uncharacterized protein	1581557	Proteobacteria	Beta	Methylophilales	Methylophilaceae	Candidatus Methylopumilus planktonicus	37.5	MSNKSPIVCHLICKVIDFFGDIGVAWRIAKQLKVDFNIEVHLLVDDLMTTQRLIPSLDISLKKQMIDGINIYYCDFSDNSKSLPPPPAFVFNLFNIDLPALYKALMKTNKSKYIAIEYLSAEPWVDNFHLKPSIDPESGLIKTFFYPGFTRQTGGLIRERDLLGRKEAFVQTRLDKVIKSFGGNPDLYSISLFYYPIQKIEAFLDVIDTMKKPIQFFIPQYLLDILKIKKNYQHLHIISYPFLSHDDFDDLLWSCNLNFVRGEDSWIRALWAGKPFIWQPYIQENNLHLIKLKAFLKRYCEDCEQKLSEILIKTHDDWSNNKFNEALWRDFFKNHASLESLALKRSHYFFKEPSFVESLVDYCSET	366	396
Q1H0G5	Mfla_1754	Uncharacterized protein	265072	Proteobacteria	Beta	Methylophilales	Methylophilaceae	Methylobacillus flagellatus (strain KT / ATCC 51484 / DSM 6875)	44.2	MRWDIFCRIVDNYGDIGVCWRLAKQLAQAHGIQVRLWIDQPGIAAKLVPELDPALPAQTVSGVEICHWTLPFPQTAAADVVIEAFGCDLPPAYLHAMQASRPVWINLEYLSAERWVDDFHARASTHPQLGLTKHFFFPGFTPASGGLLRETNLLAERTRFQQSHALQAAFWESLGIMPQHAYTISLFCYPHAPLDSLLDAMMQVGQPVLCIIPNGPIAEHAMAWLRSRKGQHKLRVATVPFLSQERYDHLLWACDLNFVRGEDSWIRALWAGKPLIWQPYLQEGDAHLAKLEAFLQHYCQDSPPDLSIHIMAAHRAWNRNGFTPSAWQALLAALPGWHKQSQAYARKQAEESDLAAKLVIYCRKFF	366	397
A0A095Z6B6	HMPREF2130_08250	Uncharacterized protein	1401065	Proteobacteria	Beta	Burkholderiales	Alcaligenaceae	Oligella urethralis DNF00040	39.6	MNLKTSTIDIFCRVIDNFGDIGVCWRLAQSFPTSYQIRLWVDDLKSFNKIEPELNPKLAQQFLKTVEIRHWHPHIDCWQAADLVIEAFACDLPTSYQEAMNGKTRCWLNLEYLSAEPWVEGYHLQPSIQPNGVPKYFFFPGFSEKTGGLLRLQQGLKDSAAAFLNTLLSPAGAAYYEEKKPLLINLFCYPHAPLEALLRALTNTPEVMIIVAESVAPQLETLAKRLNSQAHIERIDFIVQRDYEQLLQVADINFIRGEDSFVQAHWAAKPMLWHIYPQAEAHHMVKLEAWLDTIQAPEWLRQLHRLWNQNLAQEALIQQLQGHAFDNSARLVWQDFQAALSKRLSLLPDLSQQILNFYEDCAKKS	365	398
R5EUJ6	BN779_00872	Uncharacterized protein	1262974	Proteobacteria	Gamma	Aeromonadales	Succinivibrionaceae	Succinatimonas sp. CAG:777	32.3	MINIFCDVIDNFGDAGVCLRLGRDLCNKKEQVNLFCNDLSAIKKIINKDDLSSSDLKISLWPTKEDQIDLKDTVIQAFSVRLPEFIYSNIKKNKSLVINLEYLTAEPFADECHKLPSFSDGIESFFFFPGFTNKTGGLVIEDTFLKKLKNKNDLLKYQFENKFNNKDSYITLFSYENSNVNYILKNLSEFAEEKNKSLTIIVFEGKPLNNLNKHLNLNLSVGDTYKLDNLFIKVSPMVDQDEYDSLLIGSYINLVRGEDSIVRAMLTGNPFLWHIYPQEENAHFDKINALFDRMDEFCSDKESVEILRQLTLSYNGNSDFIHDFDFSSFIEKWKKLSEEWRDYLLSLGSLTDNLLAFIREKNQFS	365	399
W8X4V6	BN940_13186	Uncharacterized protein	1437824	Proteobacteria	Beta	Burkholderiales	Alcaligenaceae	Castellaniella defragrans 65Phen	47.5	MRLLSFDLFCRVVDNYGDAGVCWRLARRLAALGQSVRLWIDRPEVLARLLPALDARADEQVLDGVRIGPWSHAEHAAPPRGGVVVEAFACALPPAYEAAMAGRDCLWINLEYLSAESWVEGCHGLPSPQANGVPKFFFFPGFTPATGGLLREPDLLARRDAEQARDRGPRLRALTGLAAAPPADALCVLLFCYPDAPLAGLGAALADLDRPVWLLVPGGAPPAALRDQGGLRVVPVPFVPQSRFDELLWCCDLNFVRGEDSLVRATWAGVPLVWQIYRQAQDAHLDKLEAWLARARWPAPAAALIRAWNRPDDRAVTETLPAALREPAWTRWRARSRAWCAELAGQPDLGQDLLDFCLRRHQTR	364	400
W7VZK6	X551_01395	Uncharacterized protein	1430884	Proteobacteria	Beta	Burkholderiales		Methylibium sp. T29	45.1	MALSIIPPMTQPLRWDLFCHVIDNFGDVGVSWRLAADLARRGQQVRLWIDDPSALAWMAPAGQPGVEVLRWAEPLPDREPGDVVVETFGCQLPATFVQRMRRPCPPVWINFEYLSAESYVERSHGLPSPQLEGPGQGLSKWFLYPGFTPRTAGLIREPELLPRRAAFDATAWLASHGVQRQQGERVVSLFCYENAALPTWLDSLAEVPTVLLVTPDRAARQVRSALGDGGRTGALRTVMLPYLPQDEFDHLLWASDLNFVRGEDSFSRAQWAGVPFIWQIYPQVDDFHAVKLDAFLDRYLDAAAPAQGVQIRALWHGWNGLSGVTRPTWPEGKDWQRLARDWSAHLAALPDATDCLLRFAADRG	364	401
W7WYJ4	Y694_00885	Uncharacterized protein	1437443	Proteobacteria	Beta	Burkholderiales		Methylibium sp. T29-B	45.1	MALSIIPPMTQPLRWDLFCHVIDNFGDVGVSWRLAADLARRGQQVRLWIDDPSALAWMAPAGQPGVEVLRWAEPLPDREPGDVVVETFGCQLPATFVQRMRRPCPPVWINFEYLSAESYVERSHGLPSPQLEGPGQGLSKWFLYPGFTPRTAGLIREPELLPRRAAFDATAWLASHGVQRQQGERVVSLFCYENAALPTWLDSLAEVPTVLLVTPDRAARQVRSALGDGGRTGALRTVMLPYLPQDEFDHLLWASDLNFVRGEDSFSRAQWAGVPFIWQIYPQVDDFHAVKLDAFLDRYLDAAAPAQGVQIRALWHGWNGLSGVTRPTWPEGKDWQRLARDWSAHLAALPDATDCLLRFAADRG	364	402
V9HE39	HMPREF9021_00375	Uncharacterized protein	641147	Proteobacteria	Beta	Neisseriales	Neisseriaceae	Simonsiella muelleri ATCC 29453	32.5	MNKKFNKICWLFCNVIDNFGDIGVAWRLARELRTRLNWQIYLFLDDWGSLRCLAPDYANESGIILKNWQENEFADVENVCAPHVVIEMFACRLPENVLVILKKNQAIWLNWEYLSAENWAVRTHGMQSLQADGYAKYFWQMGFVPESGGLIREMTFRQPENLIESNALRVLLFGYQSEIWVETLRAWQALGWRVDVDCVGWQVGQSLHELGDLLAENGKQYILGSLKIRQIDFVPQQNFDDLLAQYDWLFVRGEDSFVRAQFSGKPFFWHIYPQNELAHLDKLAAFWDGVWRDDATWQVAHCALSGELNGAFRLPENERMAHWQTLWDCRADWASGARDWQMFLLSQSDAVTRLANWCDLYNTK	364	403
M1LAW5	BCUE_0401	Uncharacterized protein	1208922	Proteobacteria	Beta			Candidatus Kinetoplastibacterium blastocrithidii TCC012E	31.9	MEADIFCKIIDNYGDIGFCWRLAKHLSCEYKWSIRLIVDDLCAFSCIEKTLDISANSQIVQDINIMKWNVSLENSLTPSDIILETFSCDIPNAFKKIMLLDIRRFIWINIEYLSAEQWVEDCHLLSSNLSNGLKKTFFFPGFTSKTGGLIVEQDFLKNKKSLKESIYNQEDFLKSLGIKHKRSEFLFCLLFCYPDAPVNDLIRSMKLLNKKIVLIANDQSLFINANSTNNLKLVLIPFIDQDSFDKLICCMDINFIRGEDSFVRALLSGNPLIWNIYKQENNTHIDKLKSWLNLNSFPVTIKKVMYSWNNFGEEGLINAIEKAMSKENWNSWKDYSRIISEKQISNKSLGKNLVEFCTSQQKQR	364	404
I0XCD3	MSI_02550	Uncharacterized protein	1124982	Spirochaetes	Spirochaetia	Spirochaetales	Spirochaetaceae	Treponema sp. JC4	28.9	MEITILCKVVDNFGDIGVNWRLAKKLKSLNPANKINLIVDNLSSFNKICADVKADLALQSVCGIEVYDWNAYDFCYGQFAGENNRRLQVILECFQCGRPDWMEKILFDDELNHTVQIIMIDYLSAEDYAESFHKLQSLTRRGKVKKVNFMPGFTAKTGGLIIDQGWEELSPRNEKGDILFFTYARDWTPVVKAIKGAETCAGKKILCAAGAGQESFVEAWGREEGIEVLPFMNQTDWDNMMKDCSFLFIRGEESLSRACLTGIPFIWHAYPQSDEYQLVKVNALLERMRRHFSEEDFGKVAAAWQAINSPESGENKRMLQDSVSTMLAMQNHLAGGFRDFALDLRKNGDLGQNLMTFIEEICIM	364	405
D7DIQ9	M301_1564	Uncharacterized conserved protein UCP015557	666681	Proteobacteria	Beta	Methylophilales	Methylophilaceae	Methylotenera versatilis (strain 301)	35.9	MNQHVAKRWDVFCRIVDNFGDIGVCWRLSQQLAHEHNLQVRLFIDDLAVASHIIPDLNCELNSQVINHVEILNWQSADTIQPADVALETFSCELPANYLAAMQGNTIWVNLEYLSAESWVAEFHARSSNNTKPARHFFFPGFTEATGGLIREADIFQKNQLIASQQPPESDAIKVSLFCYPHAPIADLLNAMAESNQRVDCHIPASSILPQVADFFKINAIETGSILNKKNLNLHVVPFLSQAEYDQLLAGCDINFVRGEDSWIRAIWAGKPFIWQPYLQTENTHVTKLNAFLDLFYADCESHVKAAVYKIHSAWVMGNITTDIWQNYLDTLNTTKSFTFTKASQLATQNDLASKLVIFLQKL	363	406
E5BGL4	FSBG_01134	Uncharacterized protein	469605	Fusobacteria	Fusobacteriia	Fusobacteriales	Fusobacteriaceae	Fusobacterium gonidiaformans 3-1-5R	33.7	MKLRQKLYKKQKYKKRLDKVTMKTRSIDIFCQVIDNFGDIGVCYRLYKELSSLFPETSIRLLLDKTEEFFALCSEYQEISYKTYAEIEAEKESVETAEVIIEAFACEIPDNYLQKAYHNSKLIVNLEYFSAEDWTEDFHLQESILGIGTCRKFFFMPGISKKTGGILTKAYYPNLSLQDFGITREDYDLVGSIFSYEKNFTSLFESLQKIGKRVCLCILGEKSQESVRKSLGNFKRYDRIELKFLPFYSQENYEALIQKCDFNFVRGEDSFARALLTGKPFLWHIYPQENDLHFQKLQSFLEKYCPENKALQNTFFSYNREETDYSYFWEHFKEIREQNEEFRDYIQKHCNLGIKLKQFIENF	363	407
A0A052IRM9	L539_1392	TIGR03837 family protein	1331257	Proteobacteria	Beta	Burkholderiales	Alcaligenaceae	Bordetella hinzii 5132	50.5	MRADIFCRVVDNYGDIGVCWRLARRLRQGRGWRIRLWVDDLRAFARLQPEVDPAAERQQVQGIDIVRWGEHPDLAPGDVVIEAFACDPPAGFVQAMRQRQPPPAWINLEYLSAEDWVETCHGLPSQRPDGLVKHFFFPGFTPATGGLIREPGLTAAREAFQASRPAQEDFLRRLGVTRAHPDSRTLTLFCYPQAPYRELAAALGNAPTLLIAPEGVAPGLEDAAGAALQVARVPFVSQPDFDRLLWCADINFVRGEDSFVRAAWAARPLVWQIYPQDENVHLEKLQAWLARYPAPAAARDLFSLWNEPRAGADWPATLQAALQGPSWEAWRQAARDWDAGFAARPDLGDALADFCAELTKTR	362	408
A0A038JW96	L503_2492	TIGR03837 family protein	1331212	Proteobacteria	Beta	Burkholderiales	Alcaligenaceae	Bordetella holmesii CDC-H809-BH	48.9	MRADIFCRVVDNYGDIGVCWRLARRLHAGRGWQIRLWVDDLRAFARLQPEVDPTAARQQVQGIDVIRWGEHPDLLPGDVVIEAFACDPPAGFVQAMRRSHPLPAWINLEYLSAEDWVESCHGLPSQRPDGLVKHFFFPGFTSATGGLIREPGLSAERDALQSSHAAQQAFLSTLGVPRADHARRILTLFCYPEAPYRELVQALRRWPTLVIVPQGVAPGLEDAAGGEVQIARIAFVTQPDFDRLLWCADLNFVRGEDSFVRAAWAARPLVWQIYPQQENIHLEKLQAWLARYPAPPAAHHLLRAWNAPATGTDWATTLDAALQGQAWDAWRQSASDWDAGFAARQDLGDALADFCASLTKTR	362	409
A0A0J6C4Z6	L540_07070	Uncharacterized protein	1331258	Proteobacteria	Beta	Burkholderiales	Alcaligenaceae	Bordetella sp. 8-296-03	50.8	MRADIFCRVVDNYGDIGVCWRLARRLRQGRGWRIRLWVDDLRAFARLQPEVDPHAERQQLLGIDIIRWGEHPDLTPGDVVIEAFACDPPAGFVQAMRQRQPPPAWINLEYLSAEDWVESCHGLPSQRPDGLVKHFFFPGFTPATGGLIREPGLTAARDAFQASRPAQADFLRGLGVARAHPDSRTLTLFCYPQAPYRELAAALGDAPTLLLVPQGVAPGLEDAAGAALQVARVPFVSQPDFDRLLWCADINFVRGEDSFVRAAWAARPLVWQIYPQEENVHLEKLQAWLARYPAPAPARALFSLWNEPRPGADWHATLLAALRGPSWEAWRQAARDWDAGFAARPDLGDTLADFCAELTKTR	362	410
A1TMP8	Aave_1649	Uncharacterized protein	397945	Proteobacteria	Beta	Burkholderiales	Comamonadaceae	Acidovorax citrulli (strain AAC00-1) (Acidovorax avenae subsp. citrulli)	42.2	MTTAPPLSWDVFCRVIDNFGDIGVCWRLAAQLGALGHRVRLWTDDATALAWMAPGGAPDVQVLPWPAAGPVSAGPGDVLVEAFGCDIPEAFLARLPAAGEPQAARRPVWINLEYLSAEAYVERSHRLPSPLFSGPGAGRTRWFFYPGFTPRTGGLLREPDLAARQAAFDRTAWRARHGVAPDALAVSLFCYEPAGLPALLRRLCEEPRAHLLATPGRATAAVRAALADGPAADAPPMVTCLPHCPQPGFDEMLWACDLNAVRGEDSLVRALWAGQPFVWHIYPQDDGAHHAKLDAFLDWLRAPAALRHFHHAWNGIAEPAALPALTASHLAEWRECVQAARGRLFAQDDLVTQLLGFVQEKS	362	411
J3CT15	PMI12_01557	PP_1857 family protein	1144315	Proteobacteria	Beta	Burkholderiales	Comamonadaceae	Variovorax sp. CF313	44	MQSRQWDIFCKVIDNHGDLGVCWRLARQLAALGERVRLWIDDAAALRWMAPEARTGRDGVEVIDWLDAAALQAAVAGPAPDVLIEAFGCEPAPESIARFAEGPGSAWINLEYLSAEPYVERLHGLPSPVFRGPGAGLTKRFFYPGFTPATGGLLREPDLMERRARFDRVQWLAERQIPWRADERLLSLFCYEPPALAALLARLAEGPEPTRLLVTAGRATQAVQACFGGAPSTHGRGALSISYLPYLTQPDFDHLLWACELNFVRGEDSLVRALWAGAPLVWQIYPQDDDAHHVKLNAWLDWLGAPPSLRLFHHAWNGFVDGALPLPETQGPWLETALDARTRLLAQDDLVTQLRKLIGQKS	362	412
R5EH93	BN548_00512	Uncharacterized protein	1263099	Proteobacteria	Beta	Burkholderiales	Sutterellaceae	Parasutterella excrementihominis CAG:233	36.4	MTIDIFCDVIDNFGDAGVCWRLASIFSCEHGFPVKLYINDAETLSKITAGLDPKKLPCLVQGVEIHDWKDAETSEPSQVVIETFGCRLPIAFEHKIAAARPQPIWINLEYLSAEDWVEGCHSLPSPHPSLNVNKYYFFPGVTKKTGGLMIEKDLFIRQERFAKDRNKFLESFNLDPALFTVFVFCYPGAPLAEFYKALRQRGKEINLLLPKGAATDILSKLYEEHPSRNIQFGVSKMVPQSEFDKFLWASDSLIIRGEDSFVRAQLSGKPFIWNIYPQTEETHIKKLEAFGERIRPYYGESYQTWIDMNLSWNKSSRDLTCCWERWCHELPLMKEAAQHWRDHLVSLGSLADNLLSFVKSKI	362	413
F3QL00	HMPREF9439_01617	Uncharacterized protein	762966	Proteobacteria	Beta	Burkholderiales	Sutterellaceae	Parasutterella excrementihominis YIT 11859	36.4	MTIDIFCDVIDNFGDAGVCWRLASIFSCEHGFPVKLYINDAETLSKITAGLDPKKLPCLVQGVEIHDWKDAETSEPSQVVIETFGCRLPIAFEHKIAAARPQPIWINLEYLSAEDWVEGCHSLPSPHPSLNVNKYYFFPGVTKKTGGLMIEKDLFIRQERFAKDRNKFLESFNLDPALFTVFVFCYPGAPLAEFYKALRQRGKEINLLLPKGAATDILSKLYEEHPSRNIQFGVSKMVPQSEFDKFLWASDSLIIRGEDSFVRAQLSGKPFIWNIYPQTEETHIKKLEAFGERIRPYYGESYQTWIDMNLSWNKSSRDLTCCWERWCHELPLMKEAAQHWRDHLVSLGSLADNLLSFVKSKI	362	414
D9Y787	HMPREF0189_02297	Uncharacterized protein	469610	Proteobacteria	Beta	Burkholderiales		Burkholderiales bacterium 1_1_47	36.4	MTIDIFCDVIDNFGDAGVCWRLASIFSCEHGFPVKLYINDAETLSKITAGLDPKKLPCLVQGVEIHDWKDAETSEPSQVVIETFGCRLPIAFEHKIAAARPQPIWINLEYLSAEDWVEGCHSLPSPHPSLNVNKYYFFPGVTKKTGGLMIEKDLFIRQERFAKDRNKFLESFNLDPALFTVFVFCYPGAPLAEFYKALRQRGKEINLLLPKGAATDILSKLYEEHPSRNIQFGVSKMVPQSEFDKFLWASDSLIIRGEDSFVRAQLSGKPFIWNIYPQTEETHIKKLEAFGERIRPYYGESYQTWIDMNLSWNKSSRDLTCCWERWCHELPLMKEAAQHWRDHLVSLGSLADNLLSFVKSKI	362	415
V4YMC1	MOLA814_02000	Uncharacterized protein	1408164	Proteobacteria	Beta			Betaproteobacteria bacterium MOLA814	34.2	MTNSITAPGTQPVSALVWDVYCKVIDNYGDVGVCWRLARNLVQRGQHVRLFIDNADALAWMADLNDLAHPQLAVHDWHDALDTCGDVVIEAFGANLPESTELALANAAAAGRMLNWLNLEYLSAEPTSKDNHGLSSPVSQGPAGGLMKQFFYPGFVRGTGGILRDDDTYHQAMTPQTLRWPPKSMALFSYESPSLGLLINQATEMGMNIQTAAGRTTAHVQQLADQDDIGVGNIGMLPHCTQQQFDTWLAEQDFLVVRGEDSLTRAIWAGKPFLWHVYPQEDGAHRIKLNAFLDWLDAPTDMRNAFKTLNGTRSLREDTLMFPSDKVRWQAWTQCVRAARSKLLAQNDLVTRLILHVQKTAG	362	416
A0A0B7IZ24	BN1209_0702	Uncharacterized protein	1581680	Proteobacteria	Beta	Methylophilales	Methylophilaceae	Candidatus Methylopumilus turicensis	42.8	MKKRWDLFCKVIDNFGDIGVCWRLAKQLHDEYALDIRLWVDDLNVASKIVTGLDASLKSQKINGVEVCLWNDDASFANVTPADVVIEAFACELPQPYIQNMVAKQPIWLNLEYLSAETWVDDFHAKNAIHPATGLHKTFFFPGFTDKTGGLIREQHLFTTRQAAKATMSRLPSLQVSLFCYPEAPIESLLASMAAGNRPVECFVPAGNTLNKIAAFFGKPSLEAGDRLTKDQLALTVIPFLTQAEYDQLLWCCDLNFVRGEDSWIRALWSANPFIWQTYPQEEKHHLKKLDAFLNQYDIQAGHVLSEFHHAWLDAEISPALWNKLIAALSTLKTHAELQTHKFEQQADLAAKLVIFTKNKV	361	417
W0SHK4	SUTH_01567	Uncharacterized protein	1223802	Proteobacteria	Beta	Rhodocyclales	Rhodocyclaceae	Sulfuritalea hydrogenivorans sk43H	45.6	MSVRLGYRLAMTNNPIRCDIFCTVIDNYGDAGVCWRLARQLAEEYGWRVRLWIDDPAPLQRLVPNLAAGPVEVRAWPQAWPAPWLATDCADVVIEAFACNPPQPYVEAMAVCVRPPIWLNLEYLSAEPWVPGCHRMSSPHPRLPLVKYFFFPGFAEGTGGLLRERDYDARRASFDETAFRAEFGLPAKAPDELTISLFSYENPALPALVKAWAASKRPIRVLRPGDGEAASKTGSLSLHPLPFLPQRRYDELLWACDLNFVRGEDSFVRAQWAAKPFVWHIYPQADAAHRAKLDAFLALHPAGPQLEAFWRAWNGEGSLDWPDFAARLPGLSQPMKQWKETLETRPDLASGLVQFCLDRIK	361	418
F4G406	Alide2_1677	Uncharacterized conserved protein UCP015557	596154	Proteobacteria	Beta	Burkholderiales	Comamonadaceae	Alicycliphilus denitrificans (strain DSM 14773 / CIP 107495 / K601)	43.2	MNTSLRWDIFCQVIDNYGDIGVCWRLAAELGARGHRVRLWVDDATALSWMAPRGAAGVQVLPWPGKAPPDGTGDVVVEAFGCEIAPDFIAAIARHTGDGGKKPLWINLEYLSAESYVERCHRLPSPLMKGPGAGLTRWFFYPGFTERTGGLLRERDLAARQAAFDHQAWRARHGIAPHDLAISLFCYEPPALAQLLAQLGPRPGAHLLVTPGRATAAVLHEIGLKPVWMDRQQLSFSYLEPCPQPAFDEMLWACDLNLVRGEDSLVRALWAGQPFVWHIYPQHDGAHHAKLLAFLDWLQAPASLRRFHALWNGLDSAPALPLLDAATLAEWRACTAAARARLLAQPDLLTLLLGFVAEKR	360	420
A0A0E9LFD3	ALISP_3734	Uncharacterized protein	1603291	Proteobacteria	Beta	Burkholderiales	Comamonadaceae	Alicycliphilus sp. B1	43.2	MNTSLRWDIFCQVIDNYGDIGVCWRLAAELGARGHRVRLWVDDATALSWMAPRGAAGVQVLPWPGKAPPDGTGDVVVEAFGCEIAPDFIAAIARHTGDGGKKPLWINLEYLSAESYVERCHRLPSPLMKGPGAGLTRWFFYPGFTERTGGLLRERDLAARQAAFDHQAWRARHGIAPHDLAISLFCYEPPALAQLLAQLGPRPGAHLLVTPGRATAAVLHEIGLKPVWMDRQQLSFSYLEPCPQPAFDEMLWACDLNLVRGEDSLVRALWAGQPFVWHIYPQHDGAHHAKLLAFLDWLQAPASLRRFHALWNGLDSAPALPLLDAATLAEWRACTAAARARLLAQPDLLTLLLGFVAEKR	360	421
U5N7Q8	Cenrod_1495	Uncharacterized protein	946483	Proteobacteria	Beta	Burkholderiales	Comamonadaceae	Candidatus Symbiobacter mobilis CR	41.4	MQSMGKVRQRWDVFCQVIDNWGDIGVSWRLATHLAQRGQRVRLWIDEPEALAWMAPQGPDGVEVRRWTTPIDMTDLTPGDVLVEAFGCEIPEEFITEYVRHLGASPARWFNLEYLSAQNYAARCHGLPSPVSVGAGKGLVKRFCYPGFTAQTGGLLHEDDLLPKLERFDRAAWFDQQGIAWHPSQTVWSLFCYATAPVRSWLDALSQSGQRTLVLVTDGIAARLVREALAHGHGASDSLHVYYLQRLSQQEFDHLLWSSDGNVVRGEDSLVRAIWAGKPMLWQAYPQEDGAHHAKLHAVLDAIGAPPLMRAVHAWWNGSTPALPGIAWNDWPAWLPTMRRARSTLLALDDLTDTLLRWAA	360	422
Y0KHK2	Meth11DRAFT_1596	Uncharacterized protein	1101195	Proteobacteria	Beta	Methylophilales	Methylophilaceae	Methylophilaceae bacterium 11	41.3	MTQRWDVFCKVVDNFGDIGVCWRLARQLQSEHQLDIRLWVDDLQVAQRLIPSLTLAATEQRVEDIRVMHWCADADFSDAADMVIEAFACGLPPAYIAAMQQQQSRWVNLEYLTAEAWAEDFHAKTSPQANGMVRHFYFPGFTQATGGLIRERHIPPPVLHPPAEQAVNTCKVSLFCYPHAPIISLLSAIAEGKQPVHCYVPSTTILPQVADFFGKTSLQVGQMVSHGALTVEVLPFLSQADYDQLLTRCDINFVRGEDSWVRAIWAGKPFIWQPYLQEEGAHIPKLKAFLAQHYQSMPITALNVSQAMHMAWQDTAFQASVWDDYLAAWSSINAATQEASRTLFSQTDLASKLVIFCNNL	360	423
Q47EF0	Daro_2036	Uncharacterized protein	159087	Proteobacteria	Beta	Rhodocyclales	Rhodocyclaceae	Dechloromonas aromatica (strain RCB)	47.3	MQLHWDIFCRVIDNYGDIGICWRLARQLAVEHGRRVRLWVDDPSSLQPLCPAVDPAIDGYSCHGVEIRHWRENSLFDRPAEVVIEAFACDLPNAYLASMASADPKPCWINLEYLTAESWADGCHGMASPHPSLPLVKYFFFPGFSGAGGGLLREKNLLDERDRSLLQNGGSSEFEISLFCYDTAPIGGLIDALAKMSKPVTCHVPPGKPLAAVSTYLGGAGPWQCGNALIRPIPFMPMDDYDRLLWRCDVNFVRGEDSFVRAQWAGKPFVWQIYFQDEDAHLIKLEAFLERYCAGMNKTLEAVVREMFLAWNTGSNVELAWLNFMANYADIARYSKHWAETQASQPDLASALVKFCAAKV	360	424
A0A0A1VDB8	AVS7_01246	Uncharacterized protein	1268622	Proteobacteria	Beta	Burkholderiales	Comamonadaceae	Acidovorax sp. MR-S7	44.5	MSQAAALRWDLFCQVIDNYGDIGVCWRLAADLGARGHAVRLWVDDASALAWMAPHGAPGVQVRPWPAEAPEDGPGDVVVEAFGCEIAPGFVAAIARRRPVWINLEYLSAEGYVERCHRLPSPLMSGPGAGLVRWFFYPGFTPRTGGLLREGSLAERQRAFDCQGWRARRGIAPHALAVSLFCYEPPALPLLLEELRARGDARLLVTPGRAAAAVLNEIGLQRLPGKREQLSISYLEPCPQSAFDEMLWACDLNFVRGEDSLVRALWAGQPFVWHIYPQHDGAHHAKLHAFLDWLQAPASLRHAHALWNGLEGLPQAPALPPLDTALLAEWGACVRAARARLLQQSDLLTQLLGFVSEKS	359	425
M1SWS1	D521_1412	Uncharacterized protein	543913	Proteobacteria	Beta			beta proteobacterium CB	38.1	MRWDIFCQIVDNYGDAGVCWRLARSLTSLHGQDVRIFCDDLPTLNLLASGVNPEIKGLIDIQPWEASHNNSRHPVQPPDVVIEAFGCDLPERYLAGLLIAPQKPIIINLEYLSAEPWIVDFHQKASPQAHGIPKYFFFPGFQENAGGILIDPTPKEASVTEALVPESLRASWSLLRPNAKRISVFCYPGIPLLKWLEDLTTLGENFDIVLTHGQREQLQFSSGHPTQPLALPDSIQLISIPFVSQDEYDWMLSQCDFNIVRGEDSFVRAQLAGKPFIWHIYPQEDRAHETKLAAFLDLYLEDASQELKHAVIAAMTWAMPSEWYQSIDSWDAHSKAWRADLLEKQADGGLAARLMGFVA	359	426
Q2KXA1	BAV2517	Uncharacterized protein	360910	Proteobacteria	Beta	Burkholderiales	Alcaligenaceae	Bordetella avium (strain 197N)	48.6	MRADIFCRVVDNFGDIGVCWRLARRLSQGHGWQVRLWVDDLHAFARLQAEVDPALARQRVQQIDIVDWNDLTELEPGDVVIEAFACDPPALFLAAMRKRPPVWINLEYLSAEAWVETCHGLPSQRADGLVKHFFFPGFTPATGGLIREPSLSQERDALQASRPAQDAFLRRLGVTRRDADSRTLTLFCYPQAPYLELAQALSRQTTLLIVPEGVAPGLASTPGLQIARIPFVAQPDFDRLLWCADLNFVRGEDSFVRAAWAARPLVWQIYPQEENAHLEKLNAWLARYPAPPAARALFSLWNQETGSARWPDTLHAALEGRAWEQWKQAARDWDAGFAARPDLGDALVDFCADLAKTR	358	427
A6GU44	LMED105_15563	Uncharacterized protein	391597	Proteobacteria	Beta	Burkholderiales	Burkholderiaceae	Limnobacter sp. MED105	32.8	MHIGIVCKVIDNFGDAGFSLRLAKALAARGHHVDLFHDESATFQALYPYRDNDNLTLIDANKTDLEIEKRHSLDLILEPFGTSSEQTLLRFDLILKRQFPHTPWLLIDYLSSEKWIEHFHLSTSVDPGTGHVTTFFYPGFTDKTGGLIHCDYPTRLAGKRQSTSNTGLNVFVFAYPTAPIRKLIDACNSMNSTEYAIKIGLAGNVLPPEPEDCASLVPFVAQSEFDELLAQYDVLFVRGEDSFVRAQLAGRPFVWQIYPTKDDAHLDKLVCFYDLYASGLGTDCRLALWNCWLAWNGIDLEIDFGDAWTALLPHLPELHDHALRWQSWILNGKELVKEVLTWCSLQTPTLREKPDL	356	429
A4SVX0	Pnuc_0414	Uncharacterized protein	312153	Proteobacteria	Beta	Burkholderiales	Burkholderiaceae	Polynucleobacter necessarius subsp. asymbioticus (strain DSM 18221 / CIP 109841 / QLW-P1DMWA-1)	40	MRWDIFCQIVDNYGDAGVCWRLARSLSSLHGQEVRIFCDDLPTLNLLASGVDPRIKEKIDIQPWEASHENVRHPVKVPDVVVEAFGCELPERYLTNLFIAPIKPIIINLEYLSAEPWVSEFHGKASPQSHGIPKYFFFPGFQDDVGGLLLDPIPPIGSLVENQIPKDLQALWSTLRPNAKRISIFCYPGAPLRKWLSDLAALGENVDILLAHGHAEQLNLYGEQPIELPNNLKLFSMPFVSQDEYDWVLSQCDFNIVRGEDSFIRAQLAGKPFIWHIYPQEDRAHEVKLAAFLDLYLSDASQDLKLATIAAMTWAMPSDWFNSLQIWNKHAQAWRTHLLEKQGDGGLAARLVRFIA	356	430
F5Y1W6	Rta_24520	Uncharacterized protein	365046	Proteobacteria	Beta	Burkholderiales	Comamonadaceae	Ramlibacter tataouinensis (strain ATCC BAA-407 / DSM 14655 / LMG 21543 / TTB310)	44.8	MLWDIFCKVIDNHGDIGVCWRLAAELARRGERARLWVDAPAALAWMAPQGQAGVEVRAWTAGSTAEVVPGDVVVEAFGCEPGEAFAAAIARRTRERGRQPAWINLEYLSAEPWVERCHGLPSPVMAGPAKGLVKRFFYPGFTPRTGGLIRERDFDARQAAFDRTAWLRARGLPDAGERLVSLFCYEPPALPRLLAQLAAGDAPTRLLVTAGRAQAAVQAALADSSGPAAGLEGRLAISYLPLLTQTDYDHLLWACDLNFVRGEDSLVRALWAGRPFVWQIYPQHDDAHHAKLRAFLDWLRAPASLRAFHEGWNGIAPGLPAAEPATWAAVAQDARQRLRAQPELVEQLGRTALESQ	356	431
A2SH80	Mpe_A1961	Uncharacterized protein	420662	Proteobacteria	Beta	Burkholderiales		Methylibium petroleiphilum (strain PM1)	45.1	MTQPLRWDLFCHVIDNFGDVGVSWRLAADLARRGQQVRLWIDDPSALAWMAPAGQPGVEVLRWAEPLPDREPGDVVVETFGCQLPATFVQRMRRPCPPVWINFEYLSAESYVERSHGLPSPQLEGPGQGLSKWFLYPGFTPRTAGLIREPELLPRRAAFDATAWLASHGVQRQQGERVVSLFCYENAALPTWLDSLAEVPTVLLVTPDRAARQVRSALGDGGRTGALRTVMLPYLPQDEFDHLLWASDLNFVRGEDSFSRAQWAGVPFIWQIYPQVDDFHAVKLDAFLDRYLDAAAPAQGVQIRALWHGWNGLSGVTRPTWPEGQDWQRLARDWSAHLAALPDATDCLLRFAADRG	356	432
A0A014Q639	AX13_11765	Uncharacterized protein	1457173	Proteobacteria	Beta	Burkholderiales	Comamonadaceae	Comamonas aquatica DA1877	43.5	MHWDIFCRVIDNYGDIGVCWRLAAELCARGVPVRLRIDDASALAWMAPQGAPGVQVLPYDAAYAEHPAVVIEAFGCEAPAPYLAALSRRHAHCHSHHQPRPVLVNLEYLSAEDYVERCHRLPSLIMSGEGRGLTRWFFYPGFTARTGGLLREADLLLRQAQFDRPAWRQAHGLGDGDCAISLFCYEPPALPQLLGQLAHPVAGWQPRLLVTPGRATLAVQAQVGAQALQPRYLPPRTQAEFDAMLWACDLNLVRGEDSLVRALWAGQPFVWHIYPQDDQAHHAKLDAFLDWLQAPASLRAFHHAWNGMRDAASLPTLTPDLLREWRHCAQQARANLLQQADLIAQLQPFAAEKS	354	433
I4MGX0	Q5W_4676	Uncharacterized protein	795665	Proteobacteria	Beta	Burkholderiales	Comamonadaceae	Hydrogenophaga sp. PBC	43.6	MIERMSEARTWDIFCRVIDNYGDVGVCWRLAAQLGARGQAVRLWIDDAAPLAWMAPEGAPGVSVLPWREPFDLQGVVPGEVWIEAFGCEPPEAFVAARTTEPAWINLEYLSAEVWVERCHGLPSPVMSGPGKGLTKRFFYPGFTERTGGLLREDDIAARQAAFDRTAWLSAHGLPTDGRRVVLFGYEPPSLGAVMAEAEAHWLVTPGRSGAAAQGLPLAPGATRHALPWLDQRGFDELLWSADLNLVRGEDSLVRALWAGQPFVWQIYPQHDDAHHAKLQAFLDWLDAPASLRAFHHHWNGLPGSPSAPAAPVWPGWDVVTGWRDTVRAARQRLLAQPDLATQLSEVVERKR	352	434
